# Supplementary material for: Yield-related salinity tolerance traits identified in a nested association mapping (NAM) population of wild barley
Source: Sci Rep. 2016 Sep 2;6:32586. doi: 10.1038/srep32586 (PMC5009332; doi:10.1038/srep32586)
Supplement: Supplementary Dataset 1 [file srep32586-s2.xls]

## Sheet: Dataset S1
Supplementary Dataset 1: Spatially adjusted data of the ten agronomic traits collected in the field under control and saline conditions.
Year	Condition	Line	HEA (days)	MAT (days)	RIP (days)	HEI (cm)	TGW (g)	EAR	GPE	DRY_WT (g.m-2)	YLD (g.m-2)	HI
2013	Control	116/2A	78.9717	105.874	26.9027	81.1992	28.774	3.52004	38.2099	595.578	255.683	0.429302
2014	Control	116/2A	81.2696	107.979	26.709	94.3118	29.5921	5.60196	30.6654	684.219	227.258	0.332142
2013	Saline	116/2A	79.4371	104.126	24.689	60.2141	26.1754	2.10521	28.4841	496.715	167.68	0.337579
2014	Saline	116/2A	82.0969	108.555	26.4585	66.7687	26.116	4.50604	18.1192	631.278	128.759	0.203965
2013	Control	58/1A	84.7183	111.073	26.3546	80.8714	26.9892	3.53691	37.3893	508.751	211.372	0.415472
2014	Control	58/1A	80.5565	107.053	26.4969	93.9234	27.7119	5.31656	29.3784	651.739	203.262	0.311877
2013	Saline	58/1A	86.1249	110.52	24.3949	58.8837	28.609	1.80012	23.0387	441.662	109.51	0.24795
2014	Saline	58/1A	84.7956	110.752	25.9564	65.2804	28.7513	4.20548	15.6469	606.146	119.544	0.197219
2013	Control	Barke	82.2015	110.657	28.4559	69.4897	39.757	3.77902	16.716	637.025	265.105	0.416161
2014	Control	Barke	79.0226	109.423	30.4003	80.6602	40.8167	5.89391	23.2997	616.841	242.214	0.392668
2013	Saline	Barke	77.1882	102.406	25.2179	62.947	35.0528	2.65822	15.102	495.756	179.86	0.3628
2014	Saline	Barke	77.1996	104.61	27.4109	69.8424	35.491	4.88397	16.691	545.615	150.821	0.276424
2013	Control	CM72	87.5422	115.035	27.4924	63.965	39.7531	3.66015	21.5064	301.406	121.28	0.40238
2014	Control	CM72	89.9455	116.246	26.3003	74.1401	40.8224	4.57111	19.5349	385.241	153.89	0.399466
2013	Saline	CM72	90.2744	113.67	23.3958	46.3649	34.3785	2.4085	19.0142	248.1	89.7943	0.361928
2014	Saline	CM72	89.5978	114.538	24.9398	51.2924	34.7677	3.17088	14.0941	323.509	99.6167	0.307926
2013	Control	HEB_01_001	82.9812	109.379	26.3977	56.4859	44.2366	5.10646	15.0278	408.434	154.304	0.377794
2014	Control	HEB_01_001	76.0953	106.123	30.0272	65.5003	45.4158	5.9247	17.1243	445.823	166.732	0.373987
2013	Saline	HEB_01_001	74.4825	97.8615	23.379	66.161	37.2311	2.71527	12.2727	322.714	120.022	0.371914
2014	Saline	HEB_01_001	67.4745	98.8904	31.4159	73.4563	37.7672	3.53202	11.6581	378.696	96.1974	0.254023
2013	Control	HEB_01_003	86.2366	113.155	26.9184	63.8816	33.8655	3.46148	13.9039	604.984	208.255	0.344232
2014	Control	HEB_01_003	82.0027	112.234	30.2312	74.0933	34.7689	4.40669	17.7689	604.216	199.669	0.330459
2013	Saline	HEB_01_003	80.4301	102.813	22.3827	57.7808	32.1423	2.064	11.943	475.23	140.543	0.295738
2014	Saline	HEB_01_003	81.4926	106.115	24.6222	64.0683	32.4486	2.98745	12.5266	535.588	115.008	0.214733
2013	Control	HEB_01_004	74.7303	105.993	31.2625	59.8065	45.3351	3.33757	18.6087	510.269	207.528	0.406703
2014	Control	HEB_01_004	69.9227	105.277	35.3543	69.3744	46.5814	4.41546	21.8994	527.464	197.872	0.375139
2013	Saline	HEB_01_004	71.0675	97.9668	26.8993	65.9851	35.1467	2.48957	15.6602	401.595	131.803	0.328198
2014	Saline	HEB_01_004	67.8376	97.2888	29.4513	73.2551	35.516	3.19351	15.7711	459.483	111.995	0.243741
2013	Control	HEB_01_005	86.8954	115.023	28.1272	64.1473	38.3812	3.94345	14.3519	540.191	162.633	0.301065
2014	Control	HEB_01_005	88.9278	116.55	27.6226	74.4163	39.3857	4.75728	16.2349	546.784	163.082	0.298257
2013	Saline	HEB_01_005	83.9059	109.546	25.64	60.7118	35.6683	2.24603	11.5558	423.238	99.1316	0.234222
2014	Saline	HEB_01_005	84.8115	113.414	28.6022	67.348	36.1701	3.00378	10.8378	477.72	81.2809	0.170143
2013	Control	HEB_01_013	81.1068	108.871	27.7639	94.7547	32.1869	4.17649	17.9302	524.08	188.932	0.360501
2014	Control	HEB_01_013	79.0664	109.799	30.7322	110.174	33.0201	5.22369	19.7574	541.349	188.151	0.34756
2013	Saline	HEB_01_013	79.1086	104.803	25.6943	70.2966	33.084	2.90015	14.3836	413.218	130.77	0.316468
2014	Saline	HEB_01_013	82.3047	109.119	26.8138	78.0346	33.4817	3.49868	13.5088	473.754	108.84	0.22974
2013	Control	HEB_01_021	89.7053	119.741	30.0355	64.7478	42.4846	1.8128	8.38569	424.302	71.3598	0.168181
2014	Control	HEB_01_021	99.2744	130.644	31.3701	75.0893	43.7038	2.32466	10.4182	449.945	95.5824	0.212431
2013	Saline	HEB_01_021	97.8459	124.56	26.714	54.445	30.38	1.31089	6.65255	332.179	34.031	0.102448
2014	Saline	HEB_01_021	106.82	129.917	23.0967	60.3339	30.4406	1.59269	6.45916	381.152	25.428	0.0667135
2013	Control	HEB_01_023	87.2654	111.532	24.2668	70.0642	45.2396	3.68109	13.5718	498.484	166.42	0.333851
2014	Control	HEB_01_023	87.835	113.544	25.7094	81.3263	46.3734	4.76713	15.8628	501.507	170.038	0.339054
2013	Saline	HEB_01_023	79.1875	100.724	21.536	61.9638	42.7053	2.66319	11.2281	387.041	106.05	0.274001
2014	Saline	HEB_01_023	75.0135	102.946	27.9325	68.7415	43.6267	3.36037	10.8882	430.682	92.0759	0.213791
2013	Control	HEB_01_025	72.2728	104.836	32.5635	54.8057	43.4285	4.26857	17.2839	486.881	221.345	0.454618
2014	Control	HEB_01_025	64.9422	101.267	36.3246	63.5328	44.5647	5.20027	19.8485	456.148	207.222	0.454288
2013	Saline	HEB_01_025	64.4354	92.7558	28.3205	64.5994	38.3183	2.56468	14.3508	366.203	141.161	0.385472
2014	Saline	HEB_01_025	59.1382	95.9779	36.8397	71.7109	38.9447	3.36768	14.0267	378.991	118.679	0.313145
2013	Control	HEB_01_030	91.1598	117.077	25.9171	55.3163	37.9029	3.17536	11.8373	434.374	130.544	0.300533
2014	Control	HEB_01_030	88.5183	118.057	29.5387	64.1171	38.8888	3.88064	13.8393	454.101	140.963	0.310422
2013	Saline	HEB_01_030	87.4059	112.17	24.7641	61.9858	35.8367	1.83059	9.48693	338.693	76.9809	0.227288
2014	Saline	HEB_01_030	91.4037	119.685	28.2818	68.7853	36.3574	2.50418	9.0097	384.526	64.9329	0.168865
2013	Control	HEB_01_032	72.9029	103.195	30.2926	73.6323	44.465	5.04003	16.8039	520.116	213.066	0.409651
2014	Control	HEB_01_032	71.881	102.713	30.8315	85.4874	45.6455	5.96359	19.2445	522.679	203.372	0.389096
2013	Saline	HEB_01_032	72.4556	96.2383	23.7827	61.3977	37.6687	2.62575	13.8097	405.055	142.106	0.350832
2014	Saline	HEB_01_032	72.1921	99.7419	27.5498	68.1032	38.2336	3.6839	13.3778	452.355	118.249	0.261408
2013	Control	HEB_01_033	74.0101	104.826	30.816	79.7025	47.3606	3.08352	16.2774	469.404	186.713	0.397767
2014	Control	HEB_01_033	81.8972	111.644	29.7467	92.6071	48.4788	3.89551	18.3309	460.09	181.334	0.394128
2013	Saline	HEB_01_033	72.9465	99.3052	26.3587	69.6332	48.7234	1.73637	13.2916	358.566	112.573	0.313953
2014	Saline	HEB_01_033	72.9343	104.57	31.6361	77.3118	50.0547	2.63838	12.7364	386.281	96.9214	0.250909
2013	Control	HEB_01_041	86.5653	114.092	27.527	67.5747	30.06	4.25093	16.0191	505.215	164.069	0.324751
2014	Control	HEB_01_041	85.5058	114.222	28.7161	78.3958	30.8093	5.01634	18.2301	538.73	168.125	0.312077
2013	Saline	HEB_01_041	82.6215	106.526	23.9045	56.2147	33.9252	2.13401	12.9088	402.714	107.648	0.267305
2014	Saline	HEB_01_041	82.0375	108.088	26.0507	62.3107	34.4132	3.07822	12.318	473.523	90.2814	0.190659
2013	Control	HEB_01_042	78.2974	107.788	29.4903	64.2891	30.8972	3.49595	14.6107	565.883	206.679	0.365232
2014	Control	HEB_01_042	79.6144	110.06	30.4453	74.5753	31.7356	4.29596	16.5179	533.538	193.653	0.362961
2013	Saline	HEB_01_042	75.681	101.813	26.1319	59.2279	29.7198	2.34803	11.7593	432.017	125.997	0.291648
2014	Saline	HEB_01_042	76.3566	104.789	28.432	65.6872	29.8898	2.78527	11.0753	458.225	104.149	0.227287
2013	Control	HEB_01_047	95.9302	118.705	22.7749	71.6592	34.8245	2.99974	14.3361	515.743	114.653	0.222307
2014	Control	HEB_01_047	93.6846	119.852	26.1676	83.1699	35.8348	3.50837	15.6975	547.111	126.363	0.230963
2013	Saline	HEB_01_047	91.5223	113.316	21.7932	58.0101	26.9808	1.78286	11.1393	410.85	62.5317	0.152201
2014	Saline	HEB_01_047	93.5792	117.884	24.3047	64.3147	26.8978	2.11638	10.008	481.805	49.3969	0.102525
2013	Control	HEB_01_050	85.2065	114.005	28.7985	72.014	29.9305	3.66323	14.509	559.896	173.361	0.30963
2014	Control	HEB_01_050	87.9501	115.579	27.6286	83.5413	30.7449	4.58481	17.1355	600.327	167.138	0.278411
2013	Saline	HEB_01_050	84.3408	109.867	25.5259	48.3747	29.129	1.88737	11.6653	450.907	91.1302	0.202104
2014	Saline	HEB_01_050	84.757	111.207	26.4503	53.5311	29.2692	3.01674	11.5013	537.828	79.9338	0.148623
2013	Control	HEB_01_053	83.6002	112.384	28.7839	77.5982	39.8573	4.75717	16.0954	505.392	224.77	0.444744
2014	Control	HEB_01_053	80.4862	111.453	30.967	90.0951	40.9662	5.92539	20.3668	506.581	212.164	0.418817
2013	Saline	HEB_01_053	79.2241	106.066	26.8421	56.8627	31.8865	3.06385	14.0129	392.239	143.112	0.364858
2014	Saline	HEB_01_053	75.3058	106.089	30.7833	63.0229	32.0927	3.97681	15.2549	435.615	125.69	0.288534
2013	Control	HEB_01_055	85.663	112.823	27.1596	65.9658	42.2858	3.17589	14.8429	449.172	118.369	0.263527
2014	Control	HEB_01_055	81.9428	109.846	27.9037	76.5077	43.4945	3.99507	16.7733	448.997	136.121	0.303167
2013	Saline	HEB_01_055	81.8237	105.418	23.594	53.7847	30.6456	2.07743	11.8885	344.579	77.4558	0.224784
2014	Saline	HEB_01_055	81.3418	106.391	25.049	59.5934	30.7283	2.70877	11.344	376.271	65.9737	0.175335
2013	Control	HEB_01_071	74.7995	107.735	32.9354	86.475	34.8124	3.74706	16.4707	577.423	235.903	0.408545
2014	Control	HEB_01_071	77.6842	110.983	33.2991	100.507	35.6602	4.52551	18.1566	579.12	218.554	0.37739
2013	Saline	HEB_01_071	74.461	102.921	28.4603	69.0452	38.1857	1.92913	13.1476	452.895	159.941	0.353152
2014	Saline	HEB_01_071	74.062	108.217	34.1546	76.6449	38.9196	2.84688	12.1489	510.187	128.741	0.25234
2013	Control	HEB_01_072	85.9769	115.044	29.0673	67.9053	35.9717	4.00644	17.1058	571.849	194.796	0.340642
2014	Control	HEB_01_072	83.6728	115.009	31.3358	78.783	36.9485	4.90447	19.1123	612.873	186.947	0.305034
2013	Saline	HEB_01_072	83.1748	108.524	25.3488	56.5088	31.9711	2.46203	13.657	461.139	118.706	0.25742
2014	Saline	HEB_01_072	83.2324	111.109	27.8762	62.6395	32.2363	3.19378	12.8916	550.802	101.124	0.183595
2013	Control	HEB_01_074	77.8884	109.637	31.7483	71.1261	36.4096	4.74893	15.9902	533.758	226.357	0.424081
2014	Control	HEB_01_074	75.472	107.233	31.7606	82.586	37.2863	5.90097	18.5735	570.044	213.277	0.374141
2013	Saline	HEB_01_074	75.2534	102.139	26.8855	66.618	39.9082	2.86353	13.1902	427.594	149.858	0.350468
2014	Saline	HEB_01_074	73.4466	104.278	30.8316	73.9486	40.7459	3.92026	13.0291	506.101	126.536	0.250022
2013	Control	HEB_01_075	88.2116	114.18	25.9681	80.6627	29.5253	3.81804	15.1837	514.672	155.62	0.302367
2014	Control	HEB_01_075	93.1796	119.302	26.1228	93.6985	30.2943	4.60827	17.2605	510.754	164.513	0.322099
2013	Saline	HEB_01_075	85.8344	108.972	23.1381	63.0778	31.3168	2.52931	12.2935	398.354	114.144	0.286538
2014	Saline	HEB_01_075	88.0438	114.26	26.2158	69.9743	31.6219	2.95095	11.6733	439.127	90.4902	0.206068
2013	Control	HEB_01_077	88.5856	116.604	28.018	69.0862	36.8449	4.06104	13.8514	567.203	185.316	0.326718
2014	Control	HEB_01_077	86.8604	115.477	28.6164	80.1601	37.7661	4.98477	16.551	582.454	178.014	0.305627
2013	Saline	HEB_01_077	85.6758	111.363	25.6871	56.336	37.8483	1.76752	10.9958	448.767	105.852	0.235872
2014	Saline	HEB_01_077	84.6693	111.401	26.7312	62.4445	38.5299	3.15287	10.9142	515.662	91.4008	0.177249
2013	Control	HEB_01_079	75.4657	111.384	35.9187	81.3464	32.7655	5.70307	17.9712	579.564	244.667	0.422156
2014	Control	HEB_01_079	75.5207	109.685	34.1641	94.51	33.6051	6.70827	20.7053	566.438	223.619	0.394781
2013	Saline	HEB_01_079	76.6336	105.165	28.5311	66.1496	33.9869	2.7292	14.6862	449.822	154.591	0.343671
2014	Saline	HEB_01_079	80.5266	107.892	27.3658	73.4111	34.4426	4.07251	14.2869	494.921	131.215	0.265124
2013	Control	HEB_01_080	85.5207	117.402	31.8809	72.794	32.328	4.24178	15.5661	533.808	200.682	0.375945
2014	Control	HEB_01_080	82.7937	117.006	34.212	84.5227	33.1784	5.35144	18.5124	596.486	199.86	0.335062
2013	Saline	HEB_01_080	82.264	121.4	39.1359	64.4454	32.2197	2.64663	13.0059	436.31	143.788	0.329556
2014	Saline	HEB_01_080	82.4585	113.786	31.3272	71.5151	32.5525	3.67181	13.2217	537.25	122.189	0.227435
2013	Control	HEB_01_082	88.3884	114.912	26.5235	70.2323	36.6828	2.91187	13.3085	478.973	108.497	0.22652
2014	Control	HEB_01_082	90.4105	117.574	27.1638	81.5297	37.6696	3.54746	14.7216	525.767	125.285	0.23829
2013	Saline	HEB_01_082	87.5228	110.827	23.3038	63.6297	32.9399	1.4503	10.3252	385.041	65.3826	0.169807
2014	Saline	HEB_01_082	85.878	111.441	25.5634	70.6056	33.266	2.27052	9.3138	462.22	52.7205	0.114059
2013	Control	HEB_01_085	92.1483	118.593	26.4444	89.0315	40.934	3.30487	12.7607	528.039	143.813	0.272354
2014	Control	HEB_01_085	96.4464	125.839	29.3928	103.438	42.0825	3.64286	13.3648	495.989	143.478	0.289277
2013	Saline	HEB_01_085	91.9861	117.226	25.2402	57.0947	31.6625	1.12138	9.16543	400.334	72.0654	0.180013
2014	Saline	HEB_01_085	93.9993	123.257	29.2581	63.2676	31.8377	1.93643	7.67147	419.708	58.1636	0.138581
2013	Control	HEB_01_086	81.2708	111.688	30.4168	82.4465	30.4693	4.17424	16.13	520.406	184.482	0.354495
2014	Control	HEB_01_086	84.1528	113.529	29.3765	95.8132	31.2912	5.11381	17.8929	525.257	180.407	0.343465
2013	Saline	HEB_01_086	78.1199	105.006	26.8858	70.5794	29.859	2.65418	12.9688	406.051	116.195	0.286159
2014	Saline	HEB_01_086	78.2504	107.286	29.0356	78.3671	30.045	3.31445	11.969	455.349	97.0325	0.213095
2013	Control	HEB_01_087	78.2898	110.018	31.7278	69.7227	35.4083	3.70299	13.7066	552.726	202.493	0.366353
2014	Control	HEB_01_087	74.0463	106.597	32.5509	80.9209	36.2852	4.16716	14.7935	563.964	201.111	0.356603
2013	Saline	HEB_01_087	73.5544	102.049	28.4945	60.4027	37.5653	1.25457	10.1888	435.292	153.893	0.35354
2014	Saline	HEB_01_087	72.9343	103.556	30.6219	66.9948	38.2458	2.34184	9.33467	496.067	123.119	0.24819
2013	Control	HEB_01_090	83.8428	112.418	28.5756	70.1671	32.5425	2.72916	12.9113	556.866	180.93	0.324908
2014	Control	HEB_01_090	77.2546	108.853	31.5989	81.4301	33.3496	3.6428	15.4299	577.364	182.063	0.315335
2013	Saline	HEB_01_090	79.573	105.401	25.8283	58.2935	35.7137	1.94103	10.7146	441.811	125.843	0.284835
2014	Saline	HEB_01_090	78.2267	107.221	28.9939	64.6338	36.2982	2.66365	10.6504	511.23	103.596	0.202641
2013	Control	HEB_01_091	82.557	111.755	29.1977	97.2102	37.4104	3.23439	16.3064	566.721	186.68	0.329403
2014	Control	HEB_01_091	89.2488	116.69	27.4409	113.025	38.4703	4.35986	18.5248	612.73	186.33	0.304099
2013	Saline	HEB_01_091	83.2106	110.584	27.3733	66.8825	29.5744	1.92037	13.3659	458.471	122.377	0.266923
2014	Saline	HEB_01_091	80.3181	110.536	30.2179	74.2106	29.6453	3.2494	13.1513	551.41	107.145	0.194311
2013	Control	HEB_01_093	78.3489	109.4	31.0509	81.0931	36.4649	4.72938	17.7861	625.418	263.282	0.42097
2014	Control	HEB_01_093	72.8697	106.966	34.0958	94.2293	37.4835	5.94466	20.1015	620.249	240.398	0.387583
2013	Saline	HEB_01_093	76.5307	103.548	27.0177	69.5419	30.2255	2.9943	14.5863	490.944	178.157	0.362887
2014	Saline	HEB_01_093	76.5119	104.742	28.2306	77.2078	30.3567	4.02719	13.923	551.387	148.752	0.269777
2013	Control	HEB_01_096	76.2711	107.118	30.8471	89.4297	36.9056	5.09611	16.8298	581.376	237.791	0.409014
2014	Control	HEB_01_096	73.0041	103.89	30.8859	103.97	37.8773	6.30481	19.2045	632.317	228.411	0.361228
2013	Saline	HEB_01_096	72.4382	98.9005	26.4623	72.4513	34.4909	2.74754	13.7582	472.399	171.006	0.361995
2014	Saline	HEB_01_096	68.476	98.1096	29.6336	80.4529	34.927	4.18215	13.405	572.271	147.158	0.257147
2013	Control	HEB_01_097	83.2751	111.128	27.8525	74.3376	36.8493	4.52612	16.7498	607.618	269.724	0.443904
2014	Control	HEB_01_097	73.7927	105.953	32.1601	86.3281	37.8194	5.80658	20.6324	645.639	253.377	0.392443
2013	Saline	HEB_01_097	75.066	101.813	26.7473	65.3957	34.4747	2.50021	14.1603	490.19	196.5	0.400866
2014	Saline	HEB_01_097	71.868	101.277	29.409	72.5765	34.9104	4.03004	14.7149	583.998	169.453	0.29016
2013	Control	HEB_01_099	84.4803	115.768	31.2878	76.771	39.0605	4.08179	15.7409	583.41	215.933	0.370123
2014	Control	HEB_01_099	88.2278	117.702	29.4739	89.1561	40.1597	4.64942	17.2685	581.163	196.487	0.338093
2013	Saline	HEB_01_099	77.5792	110.875	33.2955	62.8057	30.6994	1.88736	12.2936	456.627	118.542	0.259604
2014	Saline	HEB_01_099	84.5226	113.81	29.2878	69.6749	30.8299	2.65688	11.2459	511.689	101.63	0.198617
2013	Control	HEB_01_101	81.3869	107.78	26.3926	68.3927	34.5176	5.26902	16.9676	597.302	275.484	0.461213
2014	Control	HEB_01_101	76.8744	104.641	27.7667	79.3474	35.412	6.2782	19.609	603.597	254.237	0.421203
2013	Saline	HEB_01_101	74.1712	98.7416	24.5704	55.5513	34.2786	2.80457	14.0499	471.1	196.47	0.417045
2014	Saline	HEB_01_101	68.2594	97.784	29.5246	61.5673	34.7317	3.93655	13.9557	536.021	166.042	0.309768
2013	Control	HEB_01_103	84.7172	112.22	27.5027	53.9639	39.8624	4.24493	16.2635	496.88	251.851	0.506864
2014	Control	HEB_01_103	78.2658	109.708	31.4425	62.4892	40.9834	5.42872	20.3318	527.584	236.499	0.448268
2013	Saline	HEB_01_103	77.2191	103.335	26.1162	50.7376	31.0613	3.00003	13.8891	394.791	177.194	0.44883
2014	Saline	HEB_01_103	73.3848	104.516	31.1312	56.1991	31.2072	3.73515	14.6908	461.651	151.05	0.327194
2013	Control	HEB_01_104	88.4953	113.761	25.2654	60.3497	38.6825	4.14474	16.1409	591.144	245.209	0.414803
2014	Control	HEB_01_104	87.9774	115.02	27.0424	70.0069	39.6378	5.19821	18.248	570.686	229.929	0.4029
2013	Saline	HEB_01_104	84.5237	107.246	22.7227	65.6943	39.7657	2.78537	13.0697	457.137	175.819	0.384609
2014	Saline	HEB_01_104	85.4664	109.621	24.1545	72.9289	40.5621	3.50344	12.5408	498.173	143.603	0.288258
2013	Control	HEB_01_106	83.9066	113.008	29.1014	69.2379	37.1964	4.75583	18.03	576.473	249.562	0.432912
2014	Control	HEB_01_106	80.2805	111.907	31.6262	80.319	38.2225	5.76351	21.6609	570.718	226.78	0.39736
2013	Saline	HEB_01_106	75.6961	105.633	29.9365	52.2386	31.4124	2.53066	15.0435	449.649	154.107	0.342728
2014	Saline	HEB_01_106	70.9558	102.923	31.9675	57.8589	31.6201	3.67213	15.4733	500.432	133.274	0.266318
2013	Control	HEB_01_109	77.8511	105.419	27.5681	67.0618	44.2657	4.4808	19.0496	663.687	354.159	0.533624
2014	Control	HEB_01_109	75.3215	103.557	28.2359	77.7983	45.4327	6.16975	22.4158	697.204	306.834	0.440092
2013	Saline	HEB_01_109	73.7288	98.9871	25.2583	56.4489	38.1381	2.97189	15.9974	535.795	236.694	0.441762
2014	Saline	HEB_01_109	68.3441	97.2122	28.868	62.5736	38.7399	4.63745	16.1271	636.272	202.789	0.318714
2013	Control	HEB_01_112	77.8291	108.204	30.3749	70.0715	44.0249	3.21783	16.2404	486.696	155.477	0.319455
2014	Control	HEB_01_112	75.2281	108.2	32.9722	81.3394	45.2383	4.01979	18.5704	514.239	160.799	0.312693
2013	Saline	HEB_01_112	75.9602	102.658	26.6982	63.008	34.3692	2.1958	13.4329	385.2	100.936	0.262036
2014	Saline	HEB_01_112	77.4159	105.372	27.9562	69.91	34.6997	2.68749	12.8976	447.467	83.0401	0.185578
2013	Control	HEB_01_121	79.5484	110.157	30.609	75.624	40.0946	4.11041	14.0817	572.341	233.168	0.407393
2014	Control	HEB_01_121	82.4611	108.794	26.3334	87.8143	41.0953	5.61995	17.0119	659.144	222.899	0.338164
2013	Saline	HEB_01_121	78.4895	104.892	26.4025	62.0421	39.9164	2.67447	11.9737	476.597	160.379	0.336509
2014	Saline	HEB_01_121	73.9936	101.82	27.8264	68.8218	40.7046	4.2194	12.0606	605.249	140.058	0.231406
2013	Control	HEB_01_122	84.1649	110.864	26.6994	63.77	37.2107	4.74763	15.6917	589.537	236.815	0.401698
2014	Control	HEB_01_122	77.2433	109.17	31.9268	74.0014	38.1832	6.00522	18.6024	612.846	223.709	0.365034
2013	Saline	HEB_01_122	76.5096	103.464	26.9542	66.4509	35.1497	3.13284	13.1092	470.171	163.941	0.348684
2014	Saline	HEB_01_122	72.8753	105.622	32.7463	73.7712	35.6297	4.08887	13.279	548.094	138.441	0.252586
2013	Control	HEB_01_123	76.1062	105.298	29.192	68.3298	43.1105	4.09241	15.2988	492.503	193.604	0.393103
2014	Control	HEB_01_123	75.5658	105.738	30.1722	79.2477	44.2932	5.21387	17.6837	465.167	186.512	0.400958
2013	Saline	HEB_01_123	74.3842	99.7781	25.3939	49.6211	34.3623	2.34471	12.5976	372.041	118.949	0.319721
2014	Saline	HEB_01_123	71.5274	102.66	31.133	54.9308	34.7046	3.53592	12.0426	388.767	101.306	0.260583
2013	Control	HEB_01_124	69.5091	100.206	30.6967	82.5085	38.2198	3.63968	17.3357	531.208	219.345	0.412917
2014	Control	HEB_01_124	67.5233	100.156	32.6324	95.8823	39.122	4.48367	18.8885	527.546	213.99	0.405632
2013	Saline	HEB_01_124	68.0978	92.29	24.1922	69.8479	42.3653	2.14771	13.7413	412.324	166.2	0.40308
2014	Saline	HEB_01_124	67.3435	97.5741	30.2306	77.5484	43.3575	2.95478	12.6719	456.411	134.279	0.294207
2013	Control	HEB_01_126	72.146	102.996	30.8499	101.466	48.5749	3.8367	18.946	498.437	189.098	0.379382
2014	Control	HEB_01_126	67.5677	100.842	33.2743	118.024	49.9335	4.90177	21.6382	541.789	190.859	0.352275
2013	Saline	HEB_01_126	69.825	97.7526	27.9277	74.4085	34.9274	2.58347	15.7602	400.255	133.787	0.334253
2014	Saline	HEB_01_126	66.3504	97.3594	31.0089	82.6275	35.2366	3.40296	15.5976	478.153	114.215	0.238867
2013	Control	HEB_01_127	74.7012	106.601	31.9002	89.8262	43.739	4.21366	16.039	506.697	204.831	0.404247
2014	Control	HEB_01_127	75.8562	108.708	32.8522	104.461	44.7746	5.04751	17.8441	493.127	199.031	0.40361
2013	Saline	HEB_01_127	75.0252	98.4489	23.4237	78.8968	46.0001	2.85451	13.0612	388.485	146.488	0.377075
2014	Saline	HEB_01_127	78.1599	105.138	26.9785	87.6656	47.1821	3.17832	12.0617	419.565	116.778	0.278331
2013	Control	HEB_01_128	75.3608	107.212	31.851	83.9142	34.7962	3.976	17.5974	516.46	163.992	0.317532
2014	Control	HEB_01_128	85.5391	112.645	27.1056	97.4943	35.8055	4.84302	19.3928	549.571	167.689	0.305127
2013	Saline	HEB_01_128	73.4274	101.381	27.9541	63.4434	26.9836	2.54245	14.1853	412.025	106.917	0.259491
2014	Saline	HEB_01_128	69.6641	102.737	33.073	70.3792	26.9012	3.13528	13.1785	484.596	89.4607	0.184609
2013	Control	HEB_01_130	86.9908	113.154	26.1628	61.9076	41.5552	4.32696	16.635	552.901	230.481	0.416857
2014	Control	HEB_01_130	78.7578	108.979	30.221	71.7665	42.7196	5.86939	20.2431	606.049	221.621	0.365682
2013	Saline	HEB_01_130	80.2266	103.033	22.8067	52.523	32.0066	2.79178	14.2045	449.212	166.567	0.370799
2014	Saline	HEB_01_130	76.4327	102.621	26.1885	58.1868	32.1984	4.34456	14.6322	545.629	139.861	0.256331
2013	Control	HEB_01_131	87.0392	115.105	28.0654	64.7727	37.133	3.09506	15.4059	500.208	138.711	0.277306
2014	Control	HEB_01_131	85.0317	112.456	27.4242	75.1219	38.1301	3.98068	16.9502	542.289	144.657	0.266753
2013	Saline	HEB_01_131	86.6182	109.923	23.3049	55.2583	33.2748	2.12775	12.1591	401.325	79.1883	0.197317
2014	Saline	HEB_01_131	87.8183	109.965	22.1469	61.2441	33.6191	2.7301	11.0166	478.474	65.1453	0.136152
2013	Control	HEB_01_132	88.2968	113.836	25.5388	62.5691	33.2915	4.22037	15.4719	527.33	139.565	0.264664
2014	Control	HEB_01_132	78.6012	109.436	30.8351	72.577	34.1625	5.17324	18.0919	584.11	156.025	0.267117
2013	Saline	HEB_01_132	80.8854	106.288	25.4025	61.2251	33.0405	2.17736	12.7749	428.932	103.294	0.240817
2014	Saline	HEB_01_132	75.2451	103.958	28.7128	67.9245	33.4201	3.3596	12.735	523.648	87.5724	0.167235
2013	Control	HEB_01_133	89.6638	116.577	26.9127	53.4915	31.5459	5.58197	14.0565	529.994	168.364	0.317672
2014	Control	HEB_01_133	87.1941	115.584	28.3898	61.9797	32.3531	6.36663	15.8123	500.667	169.781	0.33911
2013	Saline	HEB_01_133	84.9487	109.819	24.8708	60.1861	33.386	2.83694	11.233	402.87	111.586	0.276977
2014	Saline	HEB_01_133	85.0572	112.543	27.4857	66.7737	33.8145	3.66022	10.3734	424.923	89.808	0.211351
2013	Control	HEB_01_134	86.3014	113.539	27.2377	59.8747	36.4481	3.60161	16.2121	528.734	223.479	0.422668
2014	Control	HEB_01_134	79.0686	111.945	32.8768	69.3859	37.4889	4.69214	20.6863	548.905	213.79	0.389485
2013	Saline	HEB_01_134	80.6765	107.603	26.9268	50.5863	28.655	2.26122	13.8106	418.08	151.984	0.363529
2014	Saline	HEB_01_134	76.2026	108.138	31.9352	56.022	28.6719	3.29336	15.0184	481.953	130.164	0.270076
2013	Control	HEB_01_137	81.8874	106.806	24.9181	64.1279	34.4302	8.13927	18.8701	651.13	276.082	0.424005
2014	Control	HEB_01_137	78.6565	107.136	28.4793	74.3775	35.4196	9.20145	22.1128	642.815	251.944	0.391938
2013	Saline	HEB_01_137	78.7922	101.456	22.6643	57.0484	27.507	3.43354	15.7304	511.501	188.397	0.368321
2014	Saline	HEB_01_137	81.733	107.872	26.1389	63.2483	27.4678	5.25118	15.8478	574.085	160.827	0.280145
2013	Control	HEB_01_140	85.3872	111.434	26.0468	58.2391	42.1932	4.15055	16.1498	528.867	231.606	0.437929
2014	Control	HEB_01_140	84.1739	113.322	29.1485	67.54	43.3573	5.05993	18.4637	512.901	218.113	0.425254
2013	Saline	HEB_01_140	80.4176	106.361	25.9431	64.7591	33.5165	2.58176	13.345	406.315	160.418	0.394813
2014	Saline	HEB_01_140	76.6334	106.778	30.1442	71.8851	33.8097	3.28145	12.8793	439.51	131.695	0.299641
2013	Control	HEB_01_328	79.3413	109.244	29.9025	81.3402	30.8849	4.18816	19.6509	508.957	214.683	0.421809
2014	Control	HEB_01_328	78.8533	108.566	29.7132	94.4819	31.7433	5.35241	21.6691	529.211	209.269	0.395435
2013	Saline	HEB_01_328	74.1342	97.8442	23.71	61.4516	28.3068	2.63902	15.9453	401.499	152.666	0.380241
2014	Saline	HEB_01_328	68.9809	97.2224	28.2415	68.1534	28.3741	3.72525	15.1571	461.741	128.829	0.279008
2013	Control	HEB_02_003	73.9231	104.347	30.4238	70.625	49.48	4.24112	13.7181	497.393	159.69	0.321055
2014	Control	HEB_02_003	67.9429	101.992	34.0487	81.9756	50.9147	4.93445	16.2963	504.331	163.075	0.32335
2013	Saline	HEB_02_003	71.5803	97.2096	25.6293	60.8416	31.7774	2.22074	11.2816	387.411	99.1603	0.255956
2014	Saline	HEB_02_003	71.3894	102.556	31.1661	67.4848	31.8447	2.9538	11.0586	434.175	83.906	0.193254
2013	Control	HEB_02_006	82.5911	109.868	27.2769	66.8343	39.2155	3.52019	11.6307	480.246	95.8396	0.199563
2014	Control	HEB_02_006	82.8581	109.655	26.7969	77.5314	40.3868	4.0318	13.8863	543.008	116.748	0.215002
2013	Saline	HEB_02_006	75.5171	99.6836	24.1665	56.0993	26.0793	1.95343	9.50443	391.358	58.3841	0.149183
2014	Saline	HEB_02_006	68.589	98.3497	29.7607	62.1825	25.8709	2.35232	9.23006	482.343	46.6549	0.0967257
2013	Control	HEB_02_008	66.2802	102.319	36.0392	74.447	39.5437	4.212	17.3108	494.873	187.802	0.379495
2014	Control	HEB_02_008	62.8402	100.461	37.6204	86.4785	40.4919	5.06999	20.6251	516.024	183.276	0.35517
2013	Saline	HEB_02_008	65.3474	94.9333	29.5859	70.5435	42.2662	2.49916	14.5311	389.966	117.149	0.300408
2014	Saline	HEB_02_008	63.4956	96.9995	33.5039	78.3373	43.2332	3.20564	14.7626	448.334	99.9077	0.222842
2013	Control	HEB_02_009	78.5848	110.561	31.9762	81.0921	35.9388	2.87971	12.475	550.379	113.065	0.205432
2014	Control	HEB_02_009	77.7343	111.349	33.6146	94.2091	36.8312	3.45701	14.2008	585.099	128.064	0.218876
2013	Saline	HEB_02_009	78.3258	106.271	27.9448	65.223	37.7283	1.63034	10.0261	441.037	68.757	0.155898
2014	Saline	HEB_02_009	82.9267	111.779	28.8527	72.3745	38.4135	2.17863	9.28517	521.325	54.293	0.104144
2013	Control	HEB_02_012	84.0549	112.904	28.8488	73.328	34.5934	3.92516	16.0955	532.32	196.774	0.369653
2014	Control	HEB_02_012	87.1708	117.884	30.7132	85.141	35.5107	4.74513	18.6686	552.509	189.931	0.343761
2013	Saline	HEB_02_012	83.2076	108.094	24.8862	63.3631	32.8694	1.94767	13.0206	421.097	123.699	0.293754
2014	Saline	HEB_02_012	84.2334	111.29	27.0568	70.3031	33.2188	3.02747	12.781	485.658	105.438	0.217104
2013	Control	HEB_02_016	85.5316	109.915	24.3835	70.4757	27.0007	4.01649	14.6968	551.379	204.792	0.371418
2014	Control	HEB_02_016	81.956	113.841	31.8854	81.7629	27.6521	4.9797	17.6152	564.634	201.984	0.357726
2013	Saline	HEB_02_016	78.7788	104.333	25.5544	52.1189	33.5686	2.54959	12.2811	434.823	144.602	0.332553
2014	Saline	HEB_02_016	75.1226	105.911	30.7885	57.7233	34.0722	3.32832	12.536	497.06	122.837	0.247128
2013	Control	HEB_02_017	82.038	109.727	27.6885	58.3944	41.8449	3.47028	15.134	459.302	164.126	0.357339
2014	Control	HEB_02_017	70.4748	105.318	34.843	67.6546	42.9876	4.68246	17.6165	528.231	172.548	0.326652
2013	Saline	HEB_02_017	73.4042	101.092	27.6876	49.7121	34.1763	2.14397	12.5637	375.797	116.59	0.310247
2014	Saline	HEB_02_017	67.1617	101.044	33.8827	55.0457	34.5223	3.44521	12.3209	468.1	99.2532	0.212034
2013	Control	HEB_02_018	96.0243	119.874	23.8498	73.3595	43.4276	1.6142	7.33017	483.856	84.0115	0.173629
2014	Control	HEB_02_018	79.3208	115.281	35.9607	85.1361	44.5702	2.34149	9.72526	548.881	106.162	0.193416
2013	Saline	HEB_02_018	87.1449	110.883	23.7384	53.9431	37.8691	1.10244	5.86767	395.134	43.7165	0.110637
2014	Saline	HEB_02_018	93.9235	120.84	26.9169	59.7611	38.4627	1.80423	5.87483	488.716	35.6662	0.0729794
2013	Control	HEB_02_020	84.6275	114.49	29.8621	81.9986	38.7245	2.77879	13.3101	409.423	82.213	0.200802
2014	Control	HEB_02_020	84.2066	114.997	30.7906	95.2419	39.7374	3.46695	13.4756	415.392	103.73	0.249715
2013	Saline	HEB_02_020	83.4354	108.932	25.4966	59.5798	35.8844	2.26744	10.0377	313.219	43.4184	0.13862
2014	Saline	HEB_02_020	89.1894	113.553	24.3632	66.0579	36.3974	2.31315	7.77719	342.69	32.3161	0.0943011
2013	Control	HEB_02_022	85.959	110.27	24.3107	58.6294	30.8818	3.51433	15.9309	456.346	142.362	0.311961
2014	Control	HEB_02_022	88.3753	113.65	25.2748	67.9465	31.7428	4.45237	17.5198	462.765	152.682	0.329934
2013	Saline	HEB_02_022	77.4971	101.386	23.8892	53.7034	28.1177	2.70962	12.6674	352.771	95.4934	0.270695
2014	Saline	HEB_02_022	71.8698	102.383	30.5136	59.512	28.1712	3.04183	11.6148	391.409	78.2431	0.199901
2013	Control	HEB_02_032	80.8355	115.226	34.3902	55.6616	42.6513	2.80344	8.75533	400.509	97.2096	0.242715
2014	Control	HEB_02_032	82.6893	113.976	31.2863	64.4871	43.8461	3.68574	10.7741	428.081	119.638	0.279474
2013	Saline	HEB_02_032	78.0377	104.31	26.2727	54.558	32.4586	2.03142	6.82198	312.833	63.0233	0.20146
2014	Saline	HEB_02_032	78.5875	107.058	28.4707	60.4723	32.6684	2.57927	6.5599	358.991	51.3219	0.142962
2013	Control	HEB_02_033	85.8403	112.589	26.7482	57.4323	32.9056	3.8601	14.9914	516.113	178.603	0.346054
2014	Control	HEB_02_033	86.4182	112.006	25.5877	66.5727	33.7619	4.93051	17.4462	512.632	179.689	0.350523
2013	Saline	HEB_02_033	78.095	103.009	24.9142	58.919	33.1566	2.81878	12.4867	399.708	120.843	0.302329
2014	Saline	HEB_02_033	73.7071	102.831	29.1241	65.3505	33.5499	3.412	12.1262	441.123	100.84	0.228599
2013	Control	HEB_02_036	83.0416	111.536	28.4942	61.872	38.3103	2.26403	10.4544	462.351	94.2385	0.203825
2014	Control	HEB_02_036	77.8836	110.229	32.3454	71.7478	39.3639	2.83741	12.6316	463.404	114.459	0.246996
2013	Saline	HEB_02_036	77.5905	103.425	25.8344	57.664	32.1048	1.31646	8.31802	356.05	52.8465	0.148424
2014	Saline	HEB_02_036	71.6945	102.611	30.9161	63.9402	32.3479	1.891	8.24977	391.253	43.4208	0.110979
2013	Control	HEB_02_038	87.4663	113.49	26.0235	55.3805	35.0569	1.25178	6.955	435.577	74.9523	0.172076
2014	Control	HEB_02_038	88.7342	114.686	25.9517	64.1967	36.0043	1.92636	8.86326	461.12	101.408	0.219918
2013	Saline	HEB_02_038	79.8475	103.957	24.109	63.0445	31.8712	1.22864	5.39705	341.615	44.4604	0.130148
2014	Saline	HEB_02_038	77.5857	107.642	30.0566	69.97	32.1415	1.60734	5.11813	392.614	34.0923	0.0868342
2013	Control	HEB_02_040	73.9219	100.926	27.0045	50.5082	32.6095	3.59598	17.3199	494.087	183.619	0.371634
2014	Control	HEB_02_040	72.0404	100.999	28.9585	58.4749	33.5045	4.43704	18.5785	475.339	174.685	0.367496
2013	Saline	HEB_02_040	71.968	95.4778	23.5098	54.8163	29.7952	2.32565	13.6935	376.193	102.764	0.273167
2014	Saline	HEB_02_040	68.7867	94.4473	25.6606	60.7681	29.9474	2.89149	12.2041	400.514	86.1316	0.215053
2013	Control	HEB_02_041	69.5709	103.941	34.3702	71.9039	43.0146	4.9479	13.7117	510.126	167.36	0.328076
2014	Control	HEB_02_041	68.2239	99.8563	31.6324	83.4909	44.1309	5.74315	15.5074	489.431	167.892	0.343035
2013	Saline	HEB_02_041	67.4813	94.3559	26.8746	66.0295	38.7273	2.79287	10.9448	389.023	106.873	0.274722
2014	Saline	HEB_02_041	65.5132	95.0525	29.5393	73.289	39.3891	3.43394	10.2543	414.691	86.8538	0.209442
2013	Control	HEB_02_054	90.4714	115.988	25.5163	67.8482	37.0058	3.92893	12.8695	490.56	119.893	0.2444
2014	Control	HEB_02_054	93.0859	118.633	25.5473	78.7311	38.0008	4.62057	15.0158	512.115	133.22	0.260138
2013	Saline	HEB_02_054	89.6742	111.962	22.2877	59.8419	33.1216	1.69633	10.3114	386.477	68.2969	0.176716
2014	Saline	HEB_02_054	90.07	114.07	24.0004	66.3697	33.4565	2.79858	10.0083	444.38	58.6889	0.132069
2013	Control	HEB_02_063	73.1376	105.852	32.7142	70.6388	39.063	3.53951	13.2392	482.348	168.867	0.350095
2014	Control	HEB_02_063	73.6968	105.489	31.7923	81.9773	40.0574	4.15305	14.635	467.039	169.768	0.363498
2013	Saline	HEB_02_063	70.3467	96.3315	25.9848	57.5617	37.9536	2.12834	10.5168	367.466	110.599	0.300977
2014	Saline	HEB_02_063	66.5289	98.4838	31.9549	63.8142	38.6127	2.51727	9.44679	392.51	89.3292	0.227584
2013	Control	HEB_02_064	93.1775	118.47	25.2926	62.9015	32.5824	2.2605	10.3322	508.587	127.668	0.251026
2014	Control	HEB_02_064	95.9815	121.105	25.1233	72.9411	33.4549	2.90924	12.1321	485.795	139.111	0.286356
2013	Saline	HEB_02_064	91.8603	114.633	22.7724	55.8582	31.2909	1.25756	7.94805	387.041	76.6245	0.197975
2014	Saline	HEB_02_064	93.4136	116.984	23.5707	61.9179	31.5526	2.01174	7.56368	410.64	63.7328	0.155204
2013	Control	HEB_02_067	87.1543	111.445	24.291	48.1189	41.584	4.04646	14.5609	419.064	143.807	0.343163
2014	Control	HEB_02_067	84.3268	109.197	24.8704	55.6725	42.7155	5.02487	16.9854	451.251	153.077	0.339229
2013	Saline	HEB_02_067	81.8669	103.467	21.5998	51.5917	34.3455	2.51876	12.0366	329.931	90.4572	0.27417
2014	Saline	HEB_02_067	77.7063	105.136	27.4297	57.1626	34.7074	3.34579	11.7341	383.483	77.7533	0.202755
2013	Control	HEB_02_069	74.9121	110.369	35.4573	58.6974	24.4917	3.3027	14.5156	511.989	204.064	0.398572
2014	Control	HEB_02_069	74.0096	108.232	34.2223	68.0553	25.0327	3.98335	16.0348	485.37	195.474	0.402731
2013	Saline	HEB_02_069	71.2578	99.0568	27.7991	60.3609	35.3561	2.13484	11.6847	388.64	137.11	0.352795
2014	Saline	HEB_02_069	67.5794	100.268	32.6886	66.9625	36.0241	2.51901	10.5871	409.624	110.208	0.269046
2013	Control	HEB_02_071	74.4067	106.247	31.8403	87.0883	38.0235	3.69225	12.8465	494.402	154.246	0.311986
2014	Control	HEB_02_071	71.3411	102.873	31.5322	101.202	39.032	4.42312	14.8988	486.948	158.849	0.326214
2013	Saline	HEB_02_071	71.7744	98.2648	26.4904	64.3513	34.5595	2.43471	10.4041	380.17	98.661	0.259518
2014	Saline	HEB_02_071	69.9229	101.74	31.8173	71.3911	34.9854	2.76624	9.90851	414.145	80.1669	0.193572
2013	Control	HEB_02_078	82.0331	111.109	29.0755	71.367	34.7008	4.51865	12.8764	404.396	73.2659	0.181174
2014	Control	HEB_02_078	75.7683	108.403	32.6347	82.8499	35.6677	5.10975	14.2015	437.238	100.154	0.229061
2013	Saline	HEB_02_078	77.2606	102.295	25.0341	62.7289	29.6906	2.12994	9.75103	317.829	41.6948	0.131186
2014	Saline	HEB_02_078	75.4707	103.242	27.7716	69.5959	29.8068	2.88461	8.80459	369.192	33.0462	0.0895096
2013	Control	HEB_02_083	86.2868	113.053	26.7661	51.164	35.6635	4.41491	14.2411	514.766	186.148	0.361618
2014	Control	HEB_02_083	80.0958	112.014	31.9185	59.2759	36.6769	5.35507	17.5709	547.307	184.694	0.337459
2013	Saline	HEB_02_083	80.2396	105.838	25.5979	62.9239	28.7212	2.1571	11.8511	410.415	119.832	0.291978
2014	Saline	HEB_02_083	75.8587	104.381	28.5219	69.8406	28.7537	3.44414	12.2843	482.184	104.282	0.216271
2013	Control	HEB_02_084	80.7575	107.407	26.6497	85.4777	31.8289	4.34717	18.6597	552.401	198.107	0.358628
2014	Control	HEB_02_084	75.5509	104.18	28.6288	99.2887	32.6571	5.46475	22.4734	575.174	195.235	0.339436
2013	Saline	HEB_02_084	74.2692	101.466	27.1966	56.6324	32.5914	2.65141	15.8251	438.809	133.215	0.303583
2014	Saline	HEB_02_084	67.3114	98.751	31.4396	62.7548	32.9581	3.66604	16.6455	509.324	115.063	0.225914
2013	Control	HEB_02_085	80.0433	107.353	27.3097	89.7244	33.2555	3.77561	16.2089	586.447	176.913	0.301669
2014	Control	HEB_02_085	73.3414	101.441	28.0998	104.287	34.1343	4.7845	18.3663	566.145	181.186	0.320034
2013	Saline	HEB_02_085	74.6703	95.4488	20.7785	66.3829	32.4188	2.53294	13.2124	453.244	129.942	0.286694
2014	Saline	HEB_02_085	70.5473	97.5781	27.0308	73.6612	32.7536	3.29552	12.7435	493.534	105.409	0.21358
2013	Control	HEB_02_086	79.5494	109.927	30.3774	52.5207	34.6641	3.83456	16.0812	556.994	216.902	0.389415
2014	Control	HEB_02_086	75.2955	107.515	32.2199	60.8108	35.6344	5.0778	18.435	579.99	205.661	0.354593
2013	Saline	HEB_02_086	76.6014	101.046	24.4448	52.0204	29.3737	2.56796	13.1824	442.74	139.472	0.315019
2014	Saline	HEB_02_086	76.3639	104.542	28.1778	57.6365	29.4673	3.68406	12.8191	514.304	119.477	0.232309
2013	Control	HEB_02_088	77.0019	105.107	28.1054	86.2994	33.4991	3.68605	13.5346	507.091	143.041	0.282082
2014	Control	HEB_02_088	73.2435	101.042	27.798	100.275	34.4093	4.42128	15.997	518.415	152.941	0.295017
2013	Saline	HEB_02_088	74.5506	97.5783	23.0277	62.9139	30.8163	2.14077	11.1763	396.997	93.5425	0.235625
2014	Saline	HEB_02_088	77.1483	103.221	26.0723	69.7835	31.0309	2.81693	10.9119	449.302	78.1627	0.173965
2013	Control	HEB_02_089	77.6272	105.146	27.5184	54.3784	34.4795	4.48332	14.3164	530.389	248.158	0.46788
2014	Control	HEB_02_089	72.5628	103.328	30.7653	62.981	35.3194	5.52496	16.6816	534.651	227.495	0.425502
2013	Saline	HEB_02_089	73.6484	96.965	23.3166	52.5693	37.9597	2.97226	11.8025	414.241	162.049	0.391195
2014	Saline	HEB_02_089	71.8585	99.5725	27.714	58.2484	38.6816	3.587	11.427	464.908	135.991	0.292512
2013	Control	HEB_02_093	82.9439	108.956	26.0121	66.8909	38.351	6.31853	15.4396	476.186	172.081	0.361374
2014	Control	HEB_02_093	76.6815	108.488	31.8061	77.5948	39.4779	7.35126	18.7065	501.854	171.404	0.341541
2013	Saline	HEB_02_093	77.3892	104.142	26.7524	55.5232	27.1358	2.87095	12.8516	375.758	102.212	0.272014
2014	Saline	HEB_02_093	70.8778	98.9384	28.0606	61.5378	27.0162	4.40211	13.3374	434.465	89.7844	0.206655
2013	Control	HEB_02_094	79.9432	105.684	25.7413	70.515	37.6737	3.50689	15.8782	501	150.364	0.300127
2014	Control	HEB_02_094	78.2549	108.987	30.7319	81.8513	38.6817	4.13734	17.4084	469.853	155.192	0.3303
2013	Saline	HEB_02_094	76.8485	100.736	23.8874	61.7408	33.7762	1.80642	12.7547	377.924	93.5249	0.24747
2014	Saline	HEB_02_094	76.2326	105.03	28.7969	68.4913	34.1498	2.53017	11.7176	393.003	76.1875	0.19386
2013	Control	HEB_02_096	78.438	105.143	26.7054	62.4168	32.0574	3.23484	17.0817	589.226	201.401	0.341806
2014	Control	HEB_02_096	75.832	103.408	27.5757	72.3876	32.9182	4.06739	18.9565	547.145	199.207	0.364084
2013	Saline	HEB_02_096	73.3293	97.0594	23.73	58.6013	30.8726	2.22931	13.8453	448.42	150.725	0.336126
2014	Saline	HEB_02_096	70.7274	100.128	29.4001	64.9884	31.1109	2.75196	12.9044	470.725	120.213	0.255379
2013	Control	HEB_02_101	88.5884	116.568	27.9792	87.6158	44.0812	0.954563	4.69251	457.941	78.8409	0.172164
2014	Control	HEB_02_101	90.9485	112.514	21.5655	101.783	45.4993	1.62045	7.51582	541.628	105.803	0.195343
2013	Saline	HEB_02_101	85.2738	109.004	23.73	56.617	20.3561	0.754666	3.82373	379.504	48.4597	0.127692
2014	Saline	HEB_02_101	85.7205	110.876	25.1551	62.7348	19.6644	1.44717	4.53196	484.092	39.5712	0.0817431
2013	Control	HEB_02_106	76.1025	105.224	29.1214	61.7958	42.1864	3.77732	15.6496	500.57	192.993	0.385546
2014	Control	HEB_02_106	72.7149	105.301	32.5865	71.664	43.3058	4.65144	19.3001	525.612	187.931	0.357546
2013	Saline	HEB_02_106	71.9925	98.362	26.3695	58.8057	36.5911	2.34237	13.3431	396.029	126.64	0.319774
2014	Saline	HEB_02_106	67.899	99.7627	31.8637	65.2179	37.1084	3.0518	13.8252	458.769	104.748	0.228324
2013	Control	HEB_02_112	100.433	126.478	26.045	62.8576	26.2235	2.79135	14.842	428.542	72.1753	0.168421
2014	Control	HEB_02_112	104.068	131.549	27.4817	72.9891	26.7693	3.57696	15.7117	472.366	100.437	0.212625
2013	Saline	HEB_02_112	97.4686	125.97	28.5018	78.2859	39.0597	2.18853	11.7154	341.715	43.6094	0.127619
2014	Saline	HEB_02_112	98.1606	127.211	29.0506	87.0172	39.9741	2.47447	9.98712	406.93	34.6009	0.085029
2013	Control	HEB_02_114	87.2278	114.038	26.8101	73.0485	32.9011	2.44033	8.70945	433.547	79.4268	0.183203
2014	Control	HEB_02_114	89.3028	115.841	26.5378	84.7947	33.7694	3.21872	11.0264	504.027	105.107	0.208534
2013	Saline	HEB_02_114	82.0773	107.787	25.7101	58.8026	32.3175	1.71735	7.04082	354.678	45.3804	0.127948
2014	Saline	HEB_02_114	77.5278	107.553	30.0254	65.1998	32.6496	2.30652	7.04502	443.478	37.6249	0.0848405
2013	Control	HEB_02_115	79.6144	111.653	32.0381	58.7226	33.4088	4.64177	14.3119	447.234	171.168	0.382725
2014	Control	HEB_02_115	74.7427	108.173	33.4298	68.0351	34.3513	5.34919	16.1497	478.811	168.088	0.351052
2013	Saline	HEB_02_115	73.7409	100.371	26.6304	49.1419	28.3691	2.36165	11.3881	353.387	98.9158	0.279908
2014	Saline	HEB_02_115	68.954	102.399	33.4451	54.4071	28.4065	3.12987	10.7028	411.695	83.8389	0.203643
2013	Control	HEB_02_117	86.6727	113.334	26.6613	43.3072	35.2486	2.66831	6.7407	425.438	84.9926	0.199777
2014	Control	HEB_02_117	86.9424	114.167	27.2243	50.056	36.2783	3.35518	9.54079	462.335	111.041	0.240173
2013	Saline	HEB_02_117	83.9068	108.072	24.1651	51.1901	26.6298	1.48348	5.68638	336.832	54.0876	0.160577
2014	Saline	HEB_02_117	82.8477	109.614	26.7667	56.7194	26.5154	2.24414	6.10288	395.58	44.7389	0.113097
2013	Control	HEB_02_120	84.3651	112.926	28.561	60.0143	21.1593	2.4321	9.00813	401.476	83.9232	0.209037
2014	Control	HEB_02_120	77.6092	110.047	32.4381	69.5571	21.7179	2.93554	10.9624	419.287	110.195	0.262814
2013	Saline	HEB_02_120	76.0546	102.783	26.7286	52.4902	26.3801	1.28004	7.16153	310.437	54.2512	0.174757
2014	Saline	HEB_02_120	70.4959	103.21	32.7141	58.1525	26.4392	1.85334	6.88321	348.482	43.972	0.126182
2013	Control	HEB_02_121	87.449	114.598	27.1489	78.7253	37.6599	3.28353	12.3896	451.204	109.61	0.242928
2014	Control	HEB_02_121	92.5157	120.263	27.7472	91.4012	38.6872	3.85705	13.0213	474.064	125.037	0.263756
2013	Saline	HEB_02_121	86.7923	110.497	23.7043	54.81	32.4162	1.96584	9.19985	353.856	64.022	0.180927
2014	Saline	HEB_02_121	90.6489	115.449	24.8006	60.7242	32.6909	2.35052	7.85296	405.5	51.2165	0.126304
2013	Control	HEB_02_122	79.9115	106.662	26.7502	69.916	47.4304	4.76042	15.9226	576.542	230.7	0.400144
2014	Control	HEB_02_122	75.9648	107.629	31.6642	81.0925	48.7366	5.33264	18.0654	552.587	208.456	0.377237
2013	Saline	HEB_02_122	77.6805	103.249	25.5683	48.2368	35.8852	1.94166	12.738	443.725	135.223	0.304746
2014	Saline	HEB_02_122	71.9895	100.373	28.3837	53.3795	36.2798	2.96708	12.1589	479.056	112.805	0.235473
2013	Control	HEB_02_125	79.3402	110.909	31.5693	63.2018	37.1117	3.55162	11.839	401.44	112.524	0.2803
2014	Control	HEB_02_125	74.6667	107.619	32.9524	73.2269	38.1837	4.26284	13.322	400.333	128.462	0.320887
2013	Saline	HEB_02_125	78.887	106.195	27.308	41.2412	28.0438	2.15554	9.11595	304.189	67.2811	0.221182
2014	Saline	HEB_02_125	78.2248	108.578	30.3535	45.5595	28.0072	2.66798	8.25509	326.154	55.5894	0.170439
2013	Control	HEB_02_127	83.5811	108.414	24.8332	63.3716	32.8139	3.7942	16.4447	450.655	165.677	0.367636
2014	Control	HEB_02_127	80.8179	108.744	27.9265	73.4563	33.7531	4.73567	18.0278	446.886	164.759	0.368683
2013	Saline	HEB_02_127	76.895	101.09	24.195	48.3001	27.2157	2.54948	13.1533	344.643	97.6128	0.283229
2014	Saline	HEB_02_127	73.1542	101.626	28.4718	53.4589	27.1772	3.13813	12.0435	373.56	81.9721	0.219435
2013	Control	HEB_02_130	85.3717	112.389	27.0168	70.4121	42.0897	3.2996	17.1294	526.901	190.942	0.362387
2014	Control	HEB_02_130	78.6322	107.379	28.7468	81.7271	43.1718	4.24469	20.5908	539.878	183.903	0.340638
2013	Saline	HEB_02_130	80.7114	107.253	26.5416	60.8126	38.946	2.13209	14.2937	414.176	114.256	0.275864
2014	Saline	HEB_02_130	77.4864	105.881	28.3948	67.4526	39.6363	2.89756	14.4376	471.594	98.3698	0.20859
2013	Control	HEB_02_135	82.5622	110.368	27.8054	75.7839	27.7611	3.40609	17.9763	483.594	164.026	0.339181
2014	Control	HEB_02_135	83.3474	111.766	28.4182	87.9788	28.4607	4.27921	20.743	550.09	168.515	0.30634
2013	Saline	HEB_02_135	77.3454	104.421	27.0757	57.0511	32.0043	2.01896	14.6184	395.397	107.23	0.271197
2014	Saline	HEB_02_135	72.8477	101.63	28.7824	63.236	32.3836	2.88779	14.4901	490.181	91.1151	0.185881
2013	Control	HEB_02_136	86.8806	111.984	25.1034	72.2926	36.5829	4.46802	15.3721	567.351	237.09	0.417888
2014	Control	HEB_02_136	77.8718	108.188	30.3162	83.9467	37.5921	5.57865	18.4161	591.035	219.241	0.370944
2013	Saline	HEB_02_136	80.0207	104.232	24.2111	66.5098	31.1536	3.02949	12.8951	451.663	151.105	0.334552
2014	Saline	HEB_02_136	76.2172	102.946	26.7291	73.8261	31.3509	3.68204	12.7934	525.751	129.078	0.245511
2013	Control	HEB_02_138	99.0862	122.544	23.4581	61.2349	29.1356	3.31157	13.2831	492.883	112.184	0.227607
2014	Control	HEB_02_138	99.7689	123.895	24.1265	71.0202	29.9353	4.00734	14.6868	515.563	127.18	0.246682
2013	Saline	HEB_02_138	96.4682	119.451	22.9828	61.2537	28.2921	2.04847	10.1827	388.797	67.6162	0.173911
2014	Saline	HEB_02_138	98.1312	121.348	23.2171	67.9583	28.3821	2.54382	9.13738	448.091	53.2796	0.118903
2013	Control	HEB_02_146	90.1834	115.835	25.6516	75.5829	33.2098	3.25979	14.2945	395.229	104.837	0.265255
2014	Control	HEB_02_146	91.8143	117.266	25.4513	87.7321	34.044	3.88467	15.5756	435.994	123.279	0.282753
2013	Saline	HEB_02_146	87.1714	108.659	21.4879	54.2886	35.3954	1.79932	11.0521	312.735	62.5134	0.199893
2014	Saline	HEB_02_146	88.6918	109.278	20.586	60.1448	35.9477	2.43361	10.0048	369.114	51.9097	0.140634
2013	Control	HEB_02_147	81.843	112.578	30.7348	72.4842	35.6136	3.49982	14.8585	421.972	122.643	0.290641
2014	Control	HEB_02_147	77.1169	108.688	31.5712	84.1271	36.589	4.11404	16.0919	438.626	134.088	0.3057
2013	Saline	HEB_02_147	79.14	108.097	28.9571	56.7611	31.2299	2.2144	11.7199	327.269	70.6547	0.215892
2014	Saline	HEB_02_147	76.5881	108.554	31.966	62.9159	31.4459	2.50191	10.3866	368.168	57.9929	0.157518
2013	Control	HEB_02_152	69.7735	101.908	32.1348	82.8543	43.1514	3.75159	14.3289	588.856	187.346	0.318153
2014	Control	HEB_02_152	62.3712	99.2186	36.8474	96.3899	44.2346	4.86742	17.0133	599.669	186.18	0.31047
2013	Saline	HEB_02_152	64.2549	92.0987	27.8438	93.3657	41.334	3.1148	12.0372	465.492	129.847	0.278945
2014	Saline	HEB_02_152	60.0258	91.3549	31.3292	103.867	42.1839	3.46176	11.9647	532.671	106.24	0.199448
2013	Control	HEB_02_153	72.898	104.277	31.3786	78.8946	44.3918	4.06618	12.9996	504.258	140.38	0.278389
2014	Control	HEB_02_153	73.707	102.232	28.525	91.6671	45.5506	4.98593	15.1066	534.824	149.164	0.278904
2013	Saline	HEB_02_153	72.5552	95.1079	22.5527	70.2489	39.0031	3.01584	10.6058	400.941	89.0451	0.22209
2014	Saline	HEB_02_153	72.3909	99.8237	27.4328	78.0019	39.6663	3.27013	10.003	469.065	72.8438	0.155296
2013	Control	HEB_02_154	71.6929	100.637	28.944	74.1886	40.3544	3.41936	10.1201	387.243	113.251	0.292453
2014	Control	HEB_02_154	61.0335	95.1082	34.0747	86.122	41.4998	4.26142	11.8934	405.546	128.12	0.315921
2013	Saline	HEB_02_154	66.7597	92.3711	25.6113	58.1248	30.5189	2.20619	8.07132	298.646	65.133	0.218094
2014	Saline	HEB_02_154	62.6602	91.656	28.9958	64.4398	30.6186	2.79937	7.48102	334.445	54.2414	0.162183
2013	Control	HEB_02_155	65.3034	105.604	40.3008	68.894	33.4778	3.82709	14.0711	426.294	118.216	0.277311
2014	Control	HEB_02_155	61.3006	99.8371	38.5365	79.9682	34.3652	4.68907	15.8448	451.948	133.396	0.295158
2013	Saline	HEB_02_155	64.435	94.6365	30.2015	63.656	32.3367	2.50509	11.2953	333.856	71.5429	0.214293
2014	Saline	HEB_02_155	60.704	93.7748	33.0708	70.6367	32.6624	3.05196	10.6021	383.211	60.5519	0.158012
2013	Control	HEB_02_156	72.19	106.73	34.5404	70.5999	41.8099	3.21029	9.62074	412.064	76.358	0.185306
2014	Control	HEB_02_156	72.5651	107.195	34.6303	81.9549	42.9802	3.80203	11.1665	442.01	101.142	0.228822
2013	Saline	HEB_02_156	69.6349	101.2	31.5654	62.7739	32.1869	2.19982	7.54429	323.316	41.7262	0.129057
2014	Saline	HEB_02_156	65.9315	102.489	36.5571	69.6473	32.3884	2.34384	6.69194	373.655	32.2874	0.0864096
2013	Control	HEB_02_157	84.702	112.117	27.4153	52.3687	37.9166	4.12714	11.4933	485.258	168.488	0.347213
2014	Control	HEB_02_157	79.381	112.586	33.2053	60.6818	38.9936	5.08921	12.8594	497.2	163.069	0.327975
2013	Saline	HEB_02_157	81.6406	106.422	24.7818	62.9372	29.5724	2.1025	8.77811	378.866	90.012	0.237583
2014	Saline	HEB_02_157	83.279	110.44	27.1606	69.8539	29.6362	3.21693	7.8322	427.609	76.0031	0.17774
2013	Control	HEB_02_158	73.1989	103.868	30.6688	87.0132	42.9206	3.6678	15.3565	440.79	137.247	0.311367
2014	Control	HEB_02_158	65.527	96.2819	30.755	101.095	44.1219	4.22313	16.1219	438.263	145.335	0.331615
2013	Saline	HEB_02_158	67.1871	96.6343	29.4471	59.8741	32.6371	1.97215	12.0046	336.767	85.4378	0.2537
2014	Saline	HEB_02_158	61.3978	94.9919	33.5941	66.3807	32.8563	2.48614	10.372	364.892	67.8402	0.185918
2013	Control	HEB_02_160	100.118	120.883	20.7646	69.8446	40.217	3.40789	10.6524	428.475	99.7339	0.232765
2014	Control	HEB_02_160	96.0383	123.751	27.7125	81.0576	41.3121	4.21461	12.7041	467.742	120.362	0.257326
2013	Saline	HEB_02_160	92.8009	115.685	22.8845	59.1514	33.6811	2.11102	8.53367	340.161	62.4157	0.183489
2014	Saline	HEB_02_160	92.3801	118.282	25.902	65.5943	34.0131	2.76954	8.18764	401.49	50.5354	0.125869
2013	Control	HEB_03_006	70.0579	103.928	33.8699	77.6161	42.4441	3.39839	12.0634	509.439	140.473	0.275741
2014	Control	HEB_03_006	64.5735	98.6297	34.0563	90.1816	43.556	4.21719	13.4669	510	147.57	0.289353
2013	Saline	HEB_03_006	66.9082	94.0469	27.1386	71.6899	37.7024	2.71244	9.53472	395.431	87.4024	0.22103
2014	Saline	HEB_03_006	62.9778	93.6323	30.6545	79.6161	38.2972	2.79434	8.41309	439.032	69.5076	0.15832
2013	Control	HEB_03_007	79.8987	109.597	29.6982	57.3602	37.8932	4.19051	13.0128	472.823	124.472	0.263254
2014	Control	HEB_03_007	73.5727	106.506	32.9338	66.5138	38.9315	5.1525	15.1314	513.406	134.79	0.262542
2013	Saline	HEB_03_007	76.1476	103.408	27.2603	64.6272	32.1945	2.61651	10.6176	377.836	69.9458	0.185122
2014	Saline	HEB_03_007	74.4152	104.409	29.9941	71.7387	32.4498	3.35285	9.87951	448.586	57.7851	0.128816
2013	Control	HEB_03_012	89.8736	114.359	24.4853	60.1965	39.1016	4.43968	15.0964	515.381	135.393	0.262705
2014	Control	HEB_03_012	81.5592	111.292	29.733	69.7379	40.1981	5.12682	16.9689	535.904	144.77	0.270141
2013	Saline	HEB_03_012	79.1012	104.166	25.0647	45.3043	30.9853	2.01906	12.0458	406.982	80.4697	0.197723
2014	Saline	HEB_03_012	73.5318	105.533	32.0013	50.1104	31.1361	3.01562	11.3614	468.655	68.3501	0.145843
2013	Control	HEB_03_013	66.9973	98.5252	31.5279	86.687	42.274	4.05398	17.614	591.978	256.166	0.432729
2014	Control	HEB_03_013	64.9747	99.0267	34.0521	100.738	43.4599	5.48415	21.7242	631.996	240.439	0.380444
2013	Saline	HEB_03_013	67.0127	93.3301	26.3174	65.1596	32.1911	2.67517	15.3352	477.712	175.592	0.36757
2014	Saline	HEB_03_013	63.5055	94.2499	30.7444	72.2962	32.3866	4.03428	16.52	570.289	155.218	0.272173
2013	Control	HEB_03_014	76.4744	108.526	32.0512	67.96	41.8871	3.99078	14.8665	473.928	159.339	0.336209
2014	Control	HEB_03_014	69.0217	104.196	35.174	78.8582	43.0632	4.71925	16.2439	486.473	159.919	0.328733
2013	Saline	HEB_03_014	70.701	100.105	29.4039	59.0927	31.9671	2.16086	11.6197	369.549	95.9876	0.259742
2014	Saline	HEB_03_014	67.4092	98.8442	31.435	65.5311	32.1515	2.8919	10.4474	416.683	77.7824	0.18667
2013	Control	HEB_03_015	70.6351	106.576	35.9406	70.2951	36.5786	3.28275	13.7612	531.166	128.68	0.242259
2014	Control	HEB_03_015	70.759	105.919	35.1601	81.5543	37.5172	4.20322	16.0959	550.198	141.229	0.256687
2013	Saline	HEB_03_015	70.4082	100.762	30.354	52.609	36.0245	2.17102	11.0692	419.748	81.3204	0.193736
2014	Saline	HEB_03_015	68.4	102.998	34.5984	58.272	36.5769	2.84612	10.6737	483.109	67.1471	0.13899
2013	Control	HEB_03_017	87.7237	113.336	25.6128	80.7004	36.8426	3.73404	13.26	518.179	108.081	0.208578
2014	Control	HEB_03_017	88.4196	116.008	27.5882	93.7184	37.8193	4.41014	14.6514	479.798	126.477	0.263605
2013	Saline	HEB_03_017	84.8722	108.287	23.4145	57.6134	34.0055	2.39733	10.3664	389.973	69.3695	0.177883
2014	Saline	HEB_03_017	86.0501	110.848	24.7976	63.859	34.4071	2.72702	9.30817	402.122	55.5256	0.138082
2013	Control	HEB_03_018	84.4735	111.973	27.4993	74.7565	42.0278	3.52739	14.6823	474.495	125.583	0.264668
2014	Control	HEB_03_018	75.5074	112.542	37.0351	86.823	43.1677	4.22764	16.0774	480.442	135.981	0.283032
2013	Saline	HEB_03_018	78.8047	104.996	26.1914	66.7804	34.8043	2.12901	11.6398	367.856	73.3711	0.199456
2014	Saline	HEB_03_018	80.3409	109.418	29.0774	74.1257	35.1935	2.63796	10.3367	409.491	59.2169	0.144611
2013	Control	HEB_03_019	78.6141	112.03	33.4157	82.8187	41.8451	2.97565	14.0366	518.801	209.587	0.403983
2014	Control	HEB_03_019	76.8179	110.29	33.472	96.208	43.0339	4.05067	17.8783	562.797	209.227	0.371763
2013	Saline	HEB_03_019	76.0331	103.389	27.356	61.6555	30.995	2.2539	12.2212	417.568	151.221	0.362148
2014	Saline	HEB_03_019	74.6301	104.889	30.2592	68.3797	31.1092	3.04242	13.3024	499.825	133.314	0.266721
2013	Control	HEB_03_021	81.5756	109.957	28.3809	72.0187	39.7701	2.39089	9.71685	456.529	83.7805	0.183516
2014	Control	HEB_03_021	80.9221	110.025	29.1027	83.623	40.8771	3.10025	11.3356	489.04	107.182	0.219169
2013	Saline	HEB_03_021	77.6791	102.762	25.0833	65.5914	31.8158	1.77813	7.69561	361.5	48.1166	0.133103
2014	Saline	HEB_03_021	76.5215	104.76	28.2387	72.7986	32.018	2.17096	6.99752	422.341	37.9543	0.0898664
2013	Control	HEB_03_025	72.8247	105.827	33.0025	80.9812	32.7702	3.99798	16.0247	528.136	187.097	0.354259
2014	Control	HEB_03_025	67.9723	99.8834	31.9111	94.1096	33.5987	4.66765	17.2753	546.631	181.458	0.331957
2013	Saline	HEB_03_025	71.5842	99.1721	27.5879	71.9941	34.7626	2.32749	12.8213	417.026	118.162	0.283345
2014	Saline	HEB_03_025	68.2155	98.7031	30.4876	79.9522	35.2748	2.79737	11.358	479.364	96.8298	0.201996
2013	Control	HEB_03_027	77.5257	109.4	31.8741	75.18	42.8182	4.38579	16.495	568.188	280.161	0.493078
2014	Control	HEB_03_027	72.0895	107.96	35.87	87.2753	44.0404	5.47314	20.9394	605.072	256.091	0.42324
2013	Saline	HEB_03_027	73.752	101.402	27.6496	57.3074	30.9506	2.17528	14.2017	456.704	189.473	0.414869
2014	Saline	HEB_03_027	69.7552	102.547	32.7922	63.5237	31.0482	3.61458	15.4671	542.164	165.629	0.305497
2013	Control	HEB_03_029	71.4536	104.924	33.4709	74.6596	46.6426	2.44841	7.22405	452.835	95.207	0.210247
2014	Control	HEB_03_029	65.5374	104.94	39.4027	86.706	47.8895	2.95518	9.26439	483.434	114.887	0.237649
2013	Saline	HEB_03_029	67.5907	97.1949	29.6042	65.8972	38.1508	1.4172	5.58598	357.769	55.3194	0.154623
2014	Saline	HEB_03_029	63.7571	97.4203	33.6632	73.1374	38.7213	1.86389	5.46447	416.294	43.4261	0.104316
2013	Control	HEB_03_032	70.9314	100.98	30.0487	71.8449	35.2218	1.53478	6.4791	428.363	81.1738	0.189498
2014	Control	HEB_03_032	63.466	96.536	33.07	83.4425	36.1685	2.38529	9.06399	416.449	106.304	0.255262
2013	Saline	HEB_03_032	67.2186	92.0331	24.8145	70.6399	32.3027	1.34383	5.23105	323.246	48.2017	0.149117
2014	Saline	HEB_03_032	66.4076	94.6706	28.263	78.4486	32.6022	1.97168	5.50089	341.069	38.4996	0.112879
2013	Control	HEB_03_033	78.7999	110.177	31.3774	63.702	43.7495	3.8294	17.4141	503.713	198.949	0.394964
2014	Control	HEB_03_033	74.5581	108.801	34.2433	73.8673	44.9459	5.03733	20.1918	498.79	192.238	0.385409
2013	Saline	HEB_03_033	74.2801	102.008	27.728	54.0793	34.9029	2.3463	14.3096	388.821	127.612	0.328203
2014	Saline	HEB_03_033	70.3128	101.561	31.2481	59.9261	35.276	3.54505	14.0036	426.688	108.194	0.253567
2013	Control	HEB_03_035	76.0592	107.608	31.5484	64.8736	47.4155	2.31095	9.82522	417.849	79.6839	0.1907
2014	Control	HEB_03_035	72.6533	103.307	30.6532	75.2483	48.7462	3.15336	12.4412	442.402	103.686	0.23437
2013	Saline	HEB_03_035	71.189	98.1545	26.9655	57.1968	34.163	2.25697	8.42705	326.402	40.0089	0.122576
2014	Saline	HEB_03_035	67.2094	97.8834	30.674	63.4134	34.4323	2.35465	8.34769	373.241	34.4949	0.0924199
2013	Control	HEB_03_036	100.84	125.976	25.1364	93.9301	37.7488	4.49294	13.3058	488.354	118.623	0.242905
2014	Control	HEB_03_036	101.334	128.71	27.3759	109.178	38.8194	4.93325	14.1317	525.197	128.088	0.243886
2013	Saline	HEB_03_036	100.389	124.537	24.1479	62.6923	29.6183	1.67138	9.78727	389.649	59.8125	0.153504
2014	Saline	HEB_03_036	104.559	129.117	24.5576	69.5255	29.6878	2.61658	8.44348	460.128	49.3571	0.107268
2013	Control	HEB_03_037	64.8254	101.779	36.9539	75.3198	47.8669	3.55429	11.148	408.581	96.9544	0.237296
2014	Control	HEB_03_037	60.6584	98.7887	38.1303	87.4455	49.1866	3.88099	12.1803	421.525	117.913	0.279731
2013	Saline	HEB_03_037	62.2243	100.196	37.9716	58.9019	35.9698	1.70431	8.24759	314.803	60.1608	0.191106
2014	Saline	HEB_03_037	57.6607	92.7527	35.0919	65.3079	36.3646	2.09304	7.32379	350.043	48.0325	0.137219
2013	Control	HEB_03_039	79.9601	105.059	25.0988	89.2066	41.7386	4.82174	15.6217	552.886	198.49	0.359007
2014	Control	HEB_03_039	78.2801	107.272	28.992	103.683	42.8289	6.04014	18.3034	603.06	189.7	0.314562
2013	Saline	HEB_03_039	78.213	100.247	22.0344	66.3431	37.5538	3.01141	12.893	448.222	122.211	0.272658
2014	Saline	HEB_03_039	80.5355	103.547	23.0116	73.6174	38.1474	3.9956	12.6948	542.109	103.427	0.190786
2013	Control	HEB_03_040	88.0015	115.233	27.2312	70.4529	39.1068	3.44241	15.3515	545.726	167.863	0.307595
2014	Control	HEB_03_040	81.1068	112.469	31.3625	81.8038	40.1881	4.2795	17.1712	595.675	170.691	0.286551
2013	Saline	HEB_03_040	81.7914	106.263	24.472	67.3699	32.0483	2.23503	12.4421	442.135	110.439	0.249786
2014	Saline	HEB_03_040	80.2183	107.341	27.1226	74.791	32.2764	2.83017	11.5418	534.491	92.115	0.172342
2013	Control	HEB_03_045	87.8582	115.395	27.5372	67.3263	34.6883	3.71082	17.8477	531.686	181.898	0.342115
2014	Control	HEB_03_045	88.728	116.469	27.7408	78.1143	35.5634	4.63212	20.3289	569.74	186.217	0.326847
2013	Saline	HEB_03_045	84.9073	110.712	25.8048	58.1034	36.0087	2.01749	14.4677	426.435	130.375	0.305732
2014	Saline	HEB_03_045	82.146	111.364	29.2179	64.4248	36.5856	3.08421	14.3329	506.056	111.203	0.219745
2013	Control	HEB_03_048	97.4769	122.214	24.7367	75.6604	37.1122	4.28357	13.1621	564.553	189.222	0.335171
2014	Control	HEB_03_048	98.1798	123.997	25.8176	87.8579	38.1549	4.93007	15.2423	592.215	179.828	0.303653
2013	Saline	HEB_03_048	93.9265	117.495	23.5688	62.2852	30.0709	2.13082	10.2794	450.621	107.737	0.239086
2014	Saline	HEB_03_048	95.3724	121.857	26.4845	69.0938	30.1821	2.87596	9.8546	527.565	91.5989	0.173626
2013	Control	HEB_03_052	86.5063	111.787	25.2806	68.1608	40.5168	3.17099	16.8183	487.597	191.12	0.391962
2014	Control	HEB_03_052	82.1487	112.574	30.4257	79.1012	41.6309	4.16707	18.8695	517.8	189.471	0.365915
2013	Saline	HEB_03_052	80.4386	107.012	26.5738	61.0674	33.0601	1.91172	13.3859	386.831	123.684	0.319735
2014	Saline	HEB_03_052	75.2254	106.084	30.859	67.7407	33.3428	2.99367	12.9266	451.527	109.57	0.242665
2013	Control	HEB_03_053	101.376	124.218	22.8419	67.6726	30.6379	2.40336	8.37969	493.307	86.723	0.175799
2014	Control	HEB_03_053	100.078	124.251	24.1729	78.5285	31.3931	2.82495	10.1359	498.827	109.527	0.219568
2013	Saline	HEB_03_053	95.6797	121.256	25.5763	60.3633	34.8639	1.07934	6.32258	383.514	48.8285	0.127319
2014	Saline	HEB_03_053	91.3808	119.23	27.8495	66.9534	35.4124	1.7178	6.12367	428.307	40.0981	0.09362
2013	Control	HEB_03_055	74.3264	109.254	34.9273	88.149	39.9127	3.73091	15.8292	510.952	163.016	0.319044
2014	Control	HEB_03_055	74.2073	110.577	36.3695	102.456	40.9881	5.02316	18.7845	530.662	171.71	0.323577
2013	Saline	HEB_03_055	74.8079	104.997	30.1886	67.8846	34.3301	2.89476	13.309	402.995	118.266	0.293467
2014	Saline	HEB_03_055	72.782	103.766	30.9835	75.3438	34.7136	3.70031	13.3679	463.149	98.5399	0.212761
2013	Control	HEB_03_057	74.1124	106.411	32.299	91.6748	43.655	4.71859	18.3619	511.001	184.678	0.361405
2014	Control	HEB_03_057	74.1032	106.741	32.6377	106.595	44.9283	6.50759	21.0132	525.634	181.141	0.344614
2013	Saline	HEB_03_057	73.651	101.722	28.0708	73.5365	29.3662	2.72504	15.1621	401.368	112.581	0.280493
2014	Saline	HEB_03_057	73.5252	104.446	30.9208	81.6644	29.337	4.9335	14.813	457.217	98.352	0.21511
2013	Control	HEB_03_062	84.3719	113.697	29.3249	73.7649	40.955	3.92232	16.3211	535.692	188.979	0.352776
2014	Control	HEB_03_062	86.7515	117.483	30.732	85.6692	41.9759	4.8154	18.3033	521.87	181.574	0.34793
2013	Saline	HEB_03_062	85.216	113.01	27.794	67.5255	40.5276	2.355	13.1268	412.751	112.64	0.2729
2014	Saline	HEB_03_062	86.5675	114.688	28.1207	74.9608	41.3487	3.15875	12.455	449.045	95.3791	0.212404
2013	Control	HEB_03_064	82.5466	110.518	27.9713	60.6894	34.3148	4.11147	15.2507	494.667	153.89	0.311098
2014	Control	HEB_03_064	72.7034	107.647	34.9434	70.3948	35.2412	5.01541	16.6793	528.488	162.417	0.307323
2013	Saline	HEB_03_064	74.5894	100.783	26.1939	63.7552	31.5947	2.59876	12.3596	393.957	108.218	0.274695
2014	Saline	HEB_03_064	73.1609	103.947	30.7864	70.7585	31.8549	3.23796	11.2421	463.052	87.7642	0.189534
2013	Control	HEB_03_065	80.9245	109.249	28.3245	62.0447	36.4046	3.7851	14.5249	441.517	161.934	0.366768
2014	Control	HEB_03_065	79.4519	109.75	30.2985	71.9525	37.3545	4.51784	17.5654	464.134	167.199	0.360238
2013	Saline	HEB_03_065	77.1926	101.093	23.9007	58.3954	34.8385	1.88822	12.1789	345.641	108.846	0.314912
2014	Saline	HEB_03_065	74.9595	102.448	27.4883	64.7585	35.3068	2.81968	12.5233	395.266	90.3058	0.228468
2013	Control	HEB_03_071	93.482	117.465	23.9831	62.6925	34.2205	4.07955	14.2655	489.98	111.322	0.227196
2014	Control	HEB_03_071	98.2892	123.461	25.1714	72.7205	35.184	4.51621	15.2351	478.478	122.862	0.256778
2013	Saline	HEB_03_071	92.0111	115.158	23.1473	61.1145	28.8085	2.06636	11.046	375.126	55.2474	0.147277
2014	Saline	HEB_03_071	92.3534	116.862	24.5082	67.8006	28.8669	2.46785	9.58172	404.834	45.2439	0.111759
2013	Control	HEB_03_072	91.3769	116.743	25.3658	70.798	36.6991	4.66078	13.4663	477.578	107.447	0.224983
2014	Control	HEB_03_072	92.8109	118.349	25.5382	82.2305	37.7373	5.41899	15.3258	491.68	126.698	0.257684
2013	Saline	HEB_03_072	88.4463	111.109	22.6631	72.7934	29.4159	2.64906	10.5678	373.126	67.9189	0.182027
2014	Saline	HEB_03_072	90.3126	114.693	24.3803	80.8601	29.4849	3.24252	9.97193	422.267	56.5447	0.133908
2013	Control	HEB_03_073	90.5958	115.55	24.954	63.9587	35.0484	3.71989	14.4238	494.2	124.845	0.25262
2014	Control	HEB_03_073	89.9179	116.696	26.7778	74.1647	36.0169	4.49337	16.4343	512.713	138.537	0.270203
2013	Saline	HEB_03_073	85.5711	109.108	23.5366	53.5785	30.3898	2.41662	11.6453	388.534	79.2016	0.203847
2014	Saline	HEB_03_073	86.552	113.816	27.264	59.3652	30.5523	2.84452	10.9523	444.534	65.0944	0.146433
2013	Control	HEB_03_076	93.3885	124.257	30.869	75.1106	30.1625	2.8957	12.0961	447.163	125.832	0.281401
2014	Control	HEB_03_076	93.5833	121.645	28.0614	87.1908	30.9737	3.78813	14.8038	514.951	139.637	0.271165
2013	Saline	HEB_03_076	91.1238	117.541	26.4173	56.5197	29.8901	1.7913	9.9373	365.228	76.0992	0.208361
2014	Saline	HEB_03_076	92.1904	118.204	26.0135	62.6422	30.0826	2.69414	10.1395	454.289	66.4526	0.146278
2013	Control	HEB_03_077	83.3284	110.617	27.2886	72.4634	29.4579	4.18954	16.4728	518.654	173.372	0.334273
2014	Control	HEB_03_077	79.3	111.06	31.7601	84.1089	30.1845	4.8594	18.5468	532.194	175.261	0.329318
2013	Saline	HEB_03_077	78.9451	103.206	24.2613	58.1211	34.0894	2.12259	13.3104	407.435	116.309	0.285466
2014	Saline	HEB_03_077	78.1872	105.654	27.4671	64.4379	34.5976	2.89588	12.5833	463.789	96.497	0.208063
2013	Control	HEB_03_080	77.2321	105.643	28.4111	63.8544	37.0086	5.10161	14.9021	590.567	181.534	0.307389
2014	Control	HEB_03_080	72.7035	104.147	31.4436	74.0521	37.9838	5.82087	16.1488	584.999	176.389	0.30152
2013	Saline	HEB_03_080	74.7168	99.7411	25.0243	55.6548	34.4962	2.4873	11.7436	461.546	112.912	0.244639
2014	Saline	HEB_03_080	73.1486	101.563	28.4142	61.689	34.9313	3.35144	10.3452	515.126	91.4767	0.177581
2013	Control	HEB_03_085	95.2581	118.539	23.2811	70.1809	39.284	3.33408	13.5243	473.995	115.117	0.242865
2014	Control	HEB_03_085	94.4307	122.91	28.4791	81.4647	40.3222	4.14367	14.2455	516.968	127.775	0.247162
2013	Saline	HEB_03_085	91.7309	115.339	23.6079	62.4773	35.443	1.92908	10.2633	379.606	64.6609	0.170337
2014	Saline	HEB_03_085	91.8553	117.931	26.0754	69.3159	35.9161	2.66857	8.45021	452.606	51.8623	0.114586
2013	Control	HEB_03_089	101.154	127.111	25.9571	75.5828	34.1023	2.04022	8.06135	464.829	97.0618	0.208812
2014	Control	HEB_03_089	98.5854	129.121	30.5352	87.7567	35.0215	2.59401	9.26229	498.044	117.256	0.235433
2013	Saline	HEB_03_089	99.3659	125.079	25.7128	59.8883	31.6004	0.979974	5.79923	368.701	56.3243	0.152764
2014	Saline	HEB_03_089	98.8857	125.211	26.3249	66.4114	31.8639	1.73922	5.22823	431.695	46.5954	0.107936
2013	Control	HEB_03_102	80.2565	109.01	28.7533	70.6357	42.5301	2.37381	9.37	533.67	102.997	0.192997
2014	Control	HEB_03_102	76.0935	109.139	33.0454	81.9512	43.6647	3.38308	12.2507	563.76	120.778	0.214236
2013	Saline	HEB_03_102	77.2189	102.369	25.1498	52.4729	36.3372	2.365	7.99783	425.484	58.3114	0.137047
2014	Saline	HEB_03_102	73.6659	103.712	30.0461	58.1193	36.8314	2.67162	8.40371	498.711	48.4577	0.0971661
2013	Control	HEB_03_106	78.4132	112.017	33.6039	52.1945	48.3469	3.00311	9.76987	481.005	176.215	0.366347
2014	Control	HEB_03_106	71.676	107.315	35.6393	60.4637	49.3118	3.97901	12.4355	472.52	177.845	0.376376
2013	Saline	HEB_03_106	73.8425	102.76	28.9172	59.5878	61.6137	2.64162	8.0699	368.581	119.595	0.324476
2014	Saline	HEB_03_106	71.9491	103.06	31.1107	66.1057	63.8711	2.90431	8.30372	399.171	99.219	0.248563
2013	Control	HEB_03_107	89.3875	116.753	27.3659	69.0077	38.0059	4.10387	16.0492	526.08	240.896	0.457908
2014	Control	HEB_03_107	87.0225	116.886	29.8635	80.135	39.0751	5.46116	19.4555	614.65	230.666	0.37528
2013	Saline	HEB_03_107	87.5489	112.815	25.266	71.3527	30.3211	2.31295	13.5428	438.33	165.37	0.377273
2014	Saline	HEB_03_107	88.1238	113.914	25.7898	79.25	30.4384	3.9545	13.7233	559.822	148.973	0.266108
2013	Control	HEB_03_111	85.9237	112.772	26.8484	60.1227	40.1693	3.40986	14.4573	502.583	190.483	0.379009
2014	Control	HEB_03_111	85.4184	113.639	28.2208	69.7019	41.2396	4.483	18.2164	550.483	191.772	0.348371
2013	Saline	HEB_03_111	80.6314	106.271	25.6396	56.6111	35.2823	1.75202	12.2009	405.232	131.803	0.325254
2014	Saline	HEB_03_111	76.0045	106.52	30.516	62.7641	35.7317	3.15986	13.1159	487.771	114.836	0.235431
2013	Control	HEB_03_129	86.5199	116.35	29.83	63.6456	31.3137	3.20947	12.7514	420.05	111.647	0.265795
2014	Control	HEB_03_129	86.7437	117.284	30.5402	73.7731	32.1728	3.77353	14.0416	394.395	126.417	0.320535
2013	Saline	HEB_03_129	85.1535	112.328	27.1742	47.6465	29.2511	2.1302	10.0289	311.749	65.0319	0.208603
2014	Saline	HEB_03_129	89.6548	121.452	31.7973	52.7271	29.3813	2.30915	8.92047	316.341	52.2051	0.165028
2013	Control	HEB_03_138	88.2708	114.533	26.2623	77.8831	39.6794	3.11967	13.3856	437.671	83.8738	0.191637
2014	Control	HEB_03_138	92.6517	119.053	26.4015	90.4584	40.7876	3.62097	13.3149	420.433	102.174	0.24302
2013	Saline	HEB_03_138	88.942	111.107	22.1647	63.8476	31.5179	1.86438	9.73094	329.314	36.5912	0.111113
2014	Saline	HEB_03_138	94.827	119.087	24.2604	70.8394	31.6996	2.14154	7.54783	344.355	27.6522	0.0803014
2013	Control	HEB_03_139	88.7521	114.671	25.919	72.3617	37.3663	3.82149	17.227	537.924	216.191	0.401898
2014	Control	HEB_03_139	80.4763	110.918	30.4412	84.0254	38.3883	4.97578	20.0174	573.605	213.088	0.371489
2013	Saline	HEB_03_139	81.1057	106.322	25.2165	66.0658	32.0956	2.54821	14.3345	430.894	155.729	0.36141
2014	Saline	HEB_03_139	78.0519	107.116	29.0645	73.329	32.3508	3.52612	14.3095	509.666	135.269	0.265407
2013	Control	HEB_03_140	87.9836	115.832	27.848	100.114	38.1938	3.16749	14.9314	496.192	127.94	0.257843
2014	Control	HEB_03_140	91.2607	119.199	27.9387	116.478	39.1772	3.90238	16.047	548.869	138.369	0.252098
2013	Saline	HEB_03_140	89.8651	114.022	24.1569	81.5086	36.6852	1.9534	11.6388	401.435	76.4737	0.190501
2014	Saline	HEB_03_140	95.3668	122.681	27.3141	90.575	37.2637	2.53537	10.3295	486.836	61.9759	0.127304
2013	Control	HEB_03_141	76.7281	106.374	29.6455	66.1232	44.3001	3.27137	10.6025	401.716	110.235	0.274409
2014	Control	HEB_03_141	67.567	102.546	34.9789	76.6499	45.5942	3.76495	12.2075	386.719	125.032	0.323313
2013	Saline	HEB_03_141	74.7733	102.613	27.8395	44.438	29.4316	1.44602	8.03326	299.856	60.7468	0.202586
2014	Saline	HEB_03_141	70.2865	102.362	32.0752	49.1332	29.3984	2.18324	7.42076	310.071	50.6444	0.163332
2013	Control	HEB_03_142	70.9639	102.773	31.8087	79.2427	32.7547	3.02914	12.012	503.073	117.669	0.2339
2014	Control	HEB_03_142	63.989	100.435	36.4455	92.1009	33.4674	3.83168	13.1236	541.747	131.179	0.24214
2013	Saline	HEB_03_142	66.4167	94.0319	27.6152	76.4909	42.7328	2.49601	9.27128	402.611	74.4706	0.184969
2014	Saline	HEB_03_142	64.0019	97.4814	33.4795	84.9869	43.826	2.58651	7.89557	477.402	56.5181	0.118387
2013	Control	HEB_03_144	83.0188	112.517	29.4981	64.933	32.2389	3.45759	14.1871	481.402	162.76	0.338097
2014	Control	HEB_03_144	75.2987	110.588	35.2897	75.3498	33.1168	4.3753	17.2993	509.704	169.828	0.333189
2013	Saline	HEB_03_144	75.6542	102.054	26.4	64.4802	30.1139	2.24032	11.9556	381.004	114.157	0.299621
2014	Saline	HEB_03_144	72.1137	103.535	31.4214	71.5643	30.2945	2.98567	12.0694	442.926	94.9289	0.214322
2013	Control	HEB_03_145	97.2306	118.536	21.3055	88.4578	37.9541	3.81861	13.0841	482.673	115.881	0.240082
2014	Control	HEB_03_145	91.2589	118.478	27.2196	102.798	39.0061	4.53354	14.6386	522.512	127.187	0.243415
2013	Saline	HEB_03_145	91.3812	114.093	22.7115	63.7592	31.3858	2.2473	10.2006	385.862	60.2722	0.156201
2014	Saline	HEB_03_145	88.9743	115.019	26.0447	70.7267	31.5813	2.79156	9.32095	457.824	49.9786	0.109166
2013	Control	HEB_03_147	77.7865	110.735	32.9485	87.8822	42.2146	3.42098	11.819	538.164	114.775	0.213272
2014	Control	HEB_03_147	76.4959	113.727	37.231	102.105	43.466	3.79063	12.3215	531.506	125.178	0.235516
2013	Saline	HEB_03_147	72.9041	108.751	35.8471	59.1137	27.5236	1.46915	8.62446	417.181	57.0744	0.13681
2014	Saline	HEB_03_147	80.0549	113.197	33.1418	65.5286	27.3797	2.08039	6.99656	460.024	46.8703	0.101886
2013	Control	HEB_03_149	84.9539	112.812	27.858	66.4711	38.0077	3.41026	14.9984	545.9	228.35	0.4183
2014	Control	HEB_03_149	78.7363	110.475	31.7392	77.1202	39.0146	4.6307	17.5024	566.064	213.208	0.37665
2013	Saline	HEB_03_149	79.7114	105.9	26.1883	58.9609	34.6256	1.99692	12.1727	432.493	145.717	0.336924
2014	Saline	HEB_03_149	75.5621	104.227	28.6653	65.3855	35.0566	3.3862	11.8995	499.574	124.608	0.249428
2013	Control	HEB_03_153	98.2132	120.944	22.7303	68.1885	37.1892	1.7149	8.1271	492.748	82.052	0.166519
2014	Control	HEB_03_153	101.022	126.851	25.8284	79.1456	38.2708	2.50233	10.4597	476.982	105.131	0.220409
2013	Saline	HEB_03_153	95.2809	118.85	23.5687	63.7945	27.5611	1.60684	6.67776	376.049	45.5265	0.121065
2014	Saline	HEB_03_153	98.078	124.547	26.4692	70.7926	27.4883	1.98627	6.52089	402.652	35.3195	0.0877172
2013	Control	HEB_03_156	83.2471	111.505	28.2574	59.9497	36.4732	3.87391	15.0758	493.118	166.874	0.338406
2014	Control	HEB_03_156	77.7646	109.233	31.4684	69.4958	37.4869	4.92921	17.363	492.103	167.155	0.339674
2013	Saline	HEB_03_156	80.683	106.14	25.4574	55.6596	30.5908	2.73489	12.2767	381.208	103.583	0.271724
2014	Saline	HEB_03_156	81.3435	108.154	26.8104	61.6995	30.7485	3.33983	11.7052	420.414	85.7863	0.204052
2013	Control	HEB_03_162	74.2238	110.654	36.4303	81.5763	32.203	4.81312	13.0106	573.493	149.575	0.260814
2014	Control	HEB_03_162	70.2111	109.436	39.2245	94.7695	32.9274	5.50364	14.282	535.952	153.439	0.286292
2013	Saline	HEB_03_162	75.5922	105.498	29.9053	64.1761	40.6453	2.50173	10.179	436.7	89.6609	0.205315
2014	Saline	HEB_03_162	82.7584	112.675	29.917	71.2022	41.5939	3.20876	9.23556	459.917	73.3176	0.159415
2013	Control	HEB_03_163	74.6081	108.676	34.0675	72.6764	45.1503	5.45001	15.9864	511.161	151.826	0.297021
2014	Control	HEB_03_163	67.3212	105.796	38.4743	84.3567	46.2994	6.25374	17.0858	528.197	160.9	0.304621
2013	Saline	HEB_03_163	68.5784	99.208	30.6296	57.973	41.4317	3.17336	12.3919	402.292	108.784	0.27041
2014	Saline	HEB_03_163	64.8353	100.23	35.3948	64.2718	42.2615	3.69138	10.9249	460.212	86.5217	0.188004
2013	Control	HEB_03_166	67.9593	102.354	34.3946	77.4145	38.6746	2.76108	14.5659	450.454	126.498	0.280822
2014	Control	HEB_03_166	60.7546	96.12	35.3654	89.8723	39.6467	3.50175	16.1537	457.029	136.67	0.29904
2013	Saline	HEB_03_166	65.3519	93.6147	28.2628	54.9725	38.5942	2.06437	11.7559	347.874	72.0802	0.207202
2014	Saline	HEB_03_166	59.31	90.2333	30.9234	60.9078	39.3054	2.39961	10.7657	385.542	59.8038	0.155116
2013	Control	HEB_03_170	88.6786	114.647	25.9688	83.6157	41.5752	3.88962	14.5087	423.148	93.6628	0.221348
2014	Control	HEB_03_170	87.0481	114.428	27.3803	97.1829	42.7184	4.69824	16.1118	460.587	113.985	0.247478
2013	Saline	HEB_03_170	84.1888	108.556	24.3673	71.7914	33.5168	2.5308	11.2837	335.087	51.3405	0.153215
2014	Saline	HEB_03_170	83.5273	111.299	27.7716	79.722	33.8184	2.97537	10.4489	393.866	42.9703	0.109099
2013	Control	HEB_03_172	87.394	113.658	26.2642	59.6563	32.5028	3.72043	15.3692	513.226	165.547	0.322562
2014	Control	HEB_03_172	78.2625	112.356	34.0934	69.167	33.2951	4.87245	18.6803	568.248	174.002	0.306208
2013	Saline	HEB_03_172	80.1471	106.634	26.4866	58.7402	36.6462	2.86697	12.8853	416.51	120.36	0.288973
2014	Saline	HEB_03_172	77.1214	108.291	31.1696	65.1474	37.2993	3.50568	13.2209	507.092	100.946	0.199068
2013	Control	HEB_04_001	81.2869	109.324	28.0373	64.6557	38.3417	4.29703	12.62	498.143	165.56	0.332354
2014	Control	HEB_04_001	82.7268	109.993	27.2659	74.9992	39.4081	5.36485	15.0354	513.369	164.892	0.321196
2013	Saline	HEB_04_001	80.5858	104.865	24.2795	58.3612	31.2941	3.11254	10.434	390.765	99.4167	0.254415
2014	Saline	HEB_04_001	81.0121	107.827	26.8151	64.7168	31.4776	3.60431	10.1841	444.711	82.3489	0.185174
2013	Control	HEB_04_002	91.9241	117.286	25.3615	58.597	35.5864	3.23703	10.5563	506.941	146.575	0.289137
2014	Control	HEB_04_002	92.9921	117.214	24.2215	67.928	36.4528	4.43482	14.7525	553.747	156.659	0.282907
2013	Saline	HEB_04_002	88.7596	111.289	22.5294	58.0542	38.6995	2.15524	9.08358	408.532	93.4769	0.228812
2014	Saline	HEB_04_002	88.244	113.104	24.8599	64.3811	39.4603	3.26799	10.304	490.956	82.5783	0.168199
2013	Control	HEB_04_004	84.6334	112.267	27.6332	78.7692	37.6386	3.6527	16.0354	528.914	172.189	0.325552
2014	Control	HEB_04_004	84.5728	113.7	29.1273	91.4921	38.6921	4.50289	18.3745	550.395	170.85	0.310414
2013	Saline	HEB_04_004	81.0708	103.247	22.1766	63.7939	30.5483	2.12192	12.9407	418.661	103.024	0.246079
2014	Saline	HEB_04_004	83.1736	108.194	25.0201	70.7782	30.6871	2.94549	12.5406	483.681	88.5583	0.183092
2013	Control	HEB_04_005	77.3411	107.692	30.3507	66.6577	42.2153	3.35518	15.6017	505.195	218.743	0.432987
2014	Control	HEB_04_005	74.3925	104.245	29.8527	77.335	43.3858	4.50797	18.7682	509.575	208.621	0.409403
2013	Saline	HEB_04_005	74.7186	99.9459	25.2273	58.3044	33.1177	2.1969	13.1762	393.123	144.092	0.366532
2014	Saline	HEB_04_005	75.2035	100.788	25.5847	64.6506	33.3816	3.3326	13.38	439.173	123.867	0.282045
2013	Control	HEB_04_006	86.4549	114.509	28.0537	65.3984	37.4197	3.30875	13.6456	583.974	187.412	0.320925
2014	Control	HEB_04_006	86.9097	116.431	29.5216	75.8414	38.4267	4.32711	16.191	611.706	188.756	0.308572
2013	Saline	HEB_04_006	85.3104	111.529	26.219	52.8309	33.256	2.40948	11.0477	466.953	126.198	0.270258
2014	Saline	HEB_04_006	84.5439	112.024	27.4799	58.5268	33.5951	3.07652	11.1174	547.592	111.436	0.203502
2013	Control	HEB_04_008	79.0401	107.422	28.3815	73.2369	43.346	4.99454	15.0605	562.735	239.213	0.42509
2014	Control	HEB_04_008	78.1295	108.213	30.0835	85.0188	44.4854	5.86036	17.5088	531.904	216.754	0.407505
2013	Saline	HEB_04_008	78.7832	101.449	22.6663	59.7681	37.9062	2.61497	12.2752	429.871	141.375	0.328878
2014	Saline	HEB_04_008	78.133	100.15	22.0174	66.28	38.5037	3.55328	12.0831	456.776	122.099	0.267306
2013	Control	HEB_04_009	89.1126	114.915	25.8024	61.6912	49.0656	4.49383	14.3345	527.249	171.718	0.325686
2014	Control	HEB_04_009	88.5836	114.893	26.3097	71.5626	50.4236	5.27961	15.7923	486.987	170.189	0.349473
2013	Saline	HEB_04_009	84.1616	107.751	23.589	63.5112	36.1106	2.80063	11.3859	396.971	107.818	0.271602
2014	Saline	HEB_04_009	83.6407	108.691	25.0501	70.4841	36.4994	3.23774	10.3781	409.22	87.6317	0.214143
2013	Control	HEB_04_013	76.5498	110.215	33.6648	90.3632	37.1889	0.688012	4.62319	478.393	67.7766	0.141676
2014	Control	HEB_04_013	81.6675	113.672	32.0044	105.028	38.1889	1.22094	6.71443	487.299	93.6764	0.192236
2013	Saline	HEB_04_013	78.005	106.503	28.4985	65.2416	33.1972	0.6232	3.35932	372.103	31.5798	0.0848685
2014	Saline	HEB_04_013	80.6549	112.268	31.6134	72.3831	33.5352	1.09586	3.41233	416.981	24.7531	0.0593625
2013	Control	HEB_04_016	86.5701	113.387	26.8171	76.6757	35.1077	2.81584	14.8375	461.073	125.704	0.272635
2014	Control	HEB_04_016	80.8299	111.806	30.9765	89.0596	35.9508	3.75467	17.8125	528.956	140.793	0.266171
2013	Saline	HEB_04_016	80.9425	105.851	24.9086	66.1368	39.1986	2.16336	12.271	376.94	80.4724	0.213489
2014	Saline	HEB_04_016	81.0248	108.021	26.9958	73.4029	40.0023	2.75843	12.4513	468.687	68.9265	0.147063
2013	Control	HEB_04_017	75.9284	107.5	31.5712	73.1661	42.779	3.67747	15.0206	535.694	182.22	0.340158
2014	Control	HEB_04_017	78.9762	108.315	29.3385	84.9564	43.9156	4.69283	16.2631	479.006	178.703	0.37307
2013	Saline	HEB_04_017	75.8077	98.0117	22.2041	64.3534	36.7746	2.73503	11.8683	398.664	116.45	0.292101
2014	Saline	HEB_04_017	76.7055	103.028	26.3223	71.4116	37.2972	3.24422	10.6302	398.538	95.5823	0.239832
2013	Control	HEB_04_019	72.697	103.862	31.1646	89.8269	43.6123	3.45969	16.1251	490.607	144.257	0.294038
2014	Control	HEB_04_019	71.2463	105.017	33.7707	104.453	44.7593	4.49045	17.4917	471.332	153.334	0.325321
2013	Saline	HEB_04_019	69.9354	96.393	26.4576	76.7417	37.9956	2.66663	12.9056	373.098	96.5766	0.258851
2014	Saline	HEB_04_019	68.2808	101.061	32.7802	85.2537	38.5959	3.1675	11.6894	396.318	77.8732	0.196492
2013	Control	HEB_04_062	84.1791	113.07	28.8909	79.9114	42.3012	3.8757	13.7932	647.416	169.341	0.261565
2014	Control	HEB_04_062	84.309	115.783	31.4743	92.8539	43.3988	4.7516	15.6338	667.288	171.881	0.257582
2013	Saline	HEB_04_062	78.7646	104.8	26.0354	70.3212	38.3615	2.45062	11.1676	517.646	113.72	0.219686
2014	Saline	HEB_04_062	77.3536	109.423	32.0693	78.0815	39.0063	3.10162	10.4175	603.484	93.2166	0.154464
2013	Control	HEB_04_063	71.7183	105.12	33.4013	48.4328	39.3119	3.85279	15.0464	522.313	186.552	0.357165
2014	Control	HEB_04_063	67.0743	102.661	35.5866	56.0646	40.3699	5.19399	17.5452	507.257	182.577	0.359929
2013	Saline	HEB_04_063	69.7974	95.7438	25.9464	57.4278	34.1354	3.01214	12.3366	401.11	116.533	0.290527
2014	Saline	HEB_04_063	65.5493	96.2208	30.6715	63.6933	34.5129	3.83628	12.1043	433.852	99.6014	0.229575
2013	Control	HEB_04_066	81.9364	110.619	28.6824	60.663	38.6484	2.54363	10.8777	436.792	127.993	0.29303
2014	Control	HEB_04_066	77.6738	110.324	32.6499	70.3169	39.6554	3.62606	14.053	469.52	141.116	0.300554
2013	Saline	HEB_04_066	74.7348	99.8807	25.1459	53.1233	36.1168	1.86762	9.00795	344.996	82.1494	0.238117
2014	Saline	HEB_04_066	70.3281	102.849	32.5207	58.8601	36.6477	2.73456	9.41979	402.327	67.5326	0.167855
2013	Control	HEB_04_067	76.262	109.434	33.1718	83.8378	37.2335	2.45054	10.6895	408.239	94.7466	0.232086
2014	Control	HEB_04_067	73.5962	109.747	36.1512	97.4448	38.1407	3.19651	12.4589	432.14	118.318	0.273794
2013	Saline	HEB_04_067	75.7797	103.845	28.0654	72.389	39.7253	1.45524	8.27274	318.118	63.1553	0.198528
2014	Saline	HEB_04_067	79.899	109.041	29.1421	80.3904	40.5384	2.2584	7.88445	362.604	50.8373	0.140201
2013	Control	HEB_04_068	80.4402	110.806	30.3659	91.7654	42.3776	3.51186	13.4473	517.809	147.825	0.285482
2014	Control	HEB_04_068	84.3085	121.551	37.2428	106.677	43.5257	4.29402	15.4809	533.088	155.67	0.292015
2013	Saline	HEB_04_068	78.9698	104.335	25.3648	68.2923	35.0515	2.56473	10.7274	407.297	96.2029	0.236198
2014	Saline	HEB_04_068	79.3032	108.061	28.7583	75.7954	35.454	2.78892	10.1862	464.97	79.4392	0.170848
2013	Control	HEB_04_069	86.2969	115.088	28.7911	62.0855	37.89	4.9912	16.8511	508.932	206.549	0.405847
2014	Control	HEB_04_069	86.0648	115.815	29.7504	71.9817	38.9112	5.9523	18.6451	497.324	192.568	0.387209
2013	Saline	HEB_04_069	83.4642	107.822	24.3579	54.2326	33.3657	2.8873	13.4817	391.006	120.651	0.308566
2014	Saline	HEB_04_069	83.2236	110.364	27.1401	60.0997	33.7064	3.70661	12.5708	424.172	102.051	0.24059
2013	Control	HEB_04_070	76.6273	104.629	28.0015	98.556	33.3635	3.95976	13.5272	466.581	106.705	0.228696
2014	Control	HEB_04_070	72.569	102.738	30.1686	114.573	34.2188	4.40894	13.8024	413.907	120.752	0.291737
2013	Saline	HEB_04_070	73.8581	98.6666	24.8085	61.874	34.2934	1.78072	9.97904	341.945	57.6195	0.168505
2014	Saline	HEB_04_070	72.936	99.442	26.506	68.6037	34.7633	2.43698	8.34295	332.29	45.0783	0.13566
2013	Control	HEB_04_071	74.8237	102.019	27.195	90.3743	36.9592	3.79798	14.515	484.45	140.211	0.289424
2014	Control	HEB_04_071	73.2807	102.321	29.0404	105.09	37.9153	4.50361	15.5768	487.773	151.727	0.311062
2013	Saline	HEB_04_071	72.7801	94.0141	21.2341	76.4595	35.7013	2.14602	11.3976	375.354	98.9792	0.263696
2014	Saline	HEB_04_071	73.9782	98.2027	24.2245	84.9372	36.2249	2.78061	10.0842	416.622	78.2244	0.187758
2013	Control	HEB_04_072	74.7223	106.625	31.9025	68.9327	41.7032	3.45201	16.5031	541.444	219.845	0.406034
2014	Control	HEB_04_072	76.8662	109.651	32.7845	79.9106	42.8998	4.1727	18.3092	509.658	197.62	0.38775
2013	Saline	HEB_04_072	78.2356	102.198	23.9621	40.4253	30.123	1.46649	12.5643	411.677	119.292	0.28977
2014	Saline	HEB_04_072	83.8552	103.987	20.1321	44.6388	30.1755	2.57264	11.4672	433.785	100.433	0.231527
2013	Control	HEB_04_073	73.2084	105.945	32.7362	80.3007	39.3947	4.79335	14.3651	514.378	159.663	0.3104
2014	Control	HEB_04_073	67.3647	100.907	33.5424	93.3043	40.408	5.45346	16.1682	554.568	165.287	0.298047
2013	Saline	HEB_04_073	68.9314	93.8782	24.9468	69.4445	37.421	2.54032	11.5486	412.603	109.032	0.264253
2014	Saline	HEB_04_073	66.2432	93.5193	27.2761	77.0998	38.0368	3.15615	10.7216	490.798	88.4438	0.180204
2013	Control	HEB_04_075	88.4512	115.862	27.411	69.7296	33.4894	3.7996	15.2678	433.683	134.371	0.309838
2014	Control	HEB_04_075	87.6233	116.595	28.9713	80.9298	34.2776	5.00174	17.2301	448.576	145.76	0.324939
2013	Saline	HEB_04_075	83.827	109.424	25.5969	60.5907	39.2284	2.92696	12.2928	336.524	88.2945	0.262372
2014	Saline	HEB_04_075	87.3815	115.389	28.007	67.2052	40.0563	3.58382	11.5054	378.12	71.2874	0.188531
2013	Control	HEB_04_078	80.9991	109.955	28.9555	78.2558	34.4594	4.25815	13.8472	424.536	106.134	0.25
2014	Control	HEB_04_078	75.7784	105.147	29.3684	90.9047	35.3684	5.07247	15.6686	415.416	124.202	0.298982
2013	Saline	HEB_04_078	76.6151	102.631	26.0161	66.4302	33.1401	2.58827	11.0311	320.951	61.9347	0.192972
2014	Saline	HEB_04_078	74.8686	106.281	31.4127	73.7291	33.511	3.1768	10.351	340.431	52.6301	0.154598
2013	Control	HEB_04_083	85.3969	112.804	27.4073	85.9102	38.0415	5.37861	16.4301	538.579	192.422	0.357277
2014	Control	HEB_04_083	81.1229	109.882	28.7594	99.8351	39.0922	6.38266	19.0799	558.041	187.805	0.336544
2013	Saline	HEB_04_083	80.4266	103.183	22.7569	66.0722	31.6839	2.79273	13.3643	426.114	122.99	0.288632
2014	Saline	HEB_04_083	81.6905	106.443	24.7525	73.3185	31.8999	3.94369	13.1192	491.229	105.004	0.213758
2013	Control	HEB_04_087	67.7014	106.483	38.7821	100.569	49.362	4.15617	13.6175	528.161	171.479	0.324672
2014	Control	HEB_04_087	64.3652	101.129	36.7637	116.941	50.7664	4.89256	15.651	505.023	165.809	0.32832
2013	Saline	HEB_04_087	66.5783	93.7427	27.1644	66.3561	33.5982	2.62258	10.985	403.365	91.5708	0.227017
2014	Saline	HEB_04_087	62.8913	91.7708	28.8795	73.6171	33.7998	3.01258	10.4439	430.333	78.9097	0.183369
2013	Control	HEB_04_088	85.2383	112.92	27.6813	62.3065	36.1722	3.61958	14.0217	539.024	131.68	0.244292
2014	Control	HEB_04_088	83.6832	115.767	32.084	72.2823	37.1538	4.44763	16.0286	552.672	142.446	0.257741
2013	Saline	HEB_04_088	82.8172	110.06	27.2428	63.8711	32.1076	2.52899	11.3772	424.577	80.3353	0.189213
2014	Saline	HEB_04_088	84.3246	118.241	33.9169	70.886	32.38	2.9172	10.797	484.835	66.9408	0.138069
2013	Control	HEB_04_092	76.9284	107.443	30.5149	83.6075	40.1032	3.98158	13.3197	529.29	162.887	0.307747
2014	Control	HEB_04_092	71.9224	106.491	34.5686	97.1233	41.2223	5.00566	15.9154	535.81	170.591	0.31838
2013	Saline	HEB_04_092	73.1884	100.462	27.2739	60.4686	31.7571	2.40909	11.0193	414.06	112.231	0.271051
2014	Saline	HEB_04_092	69.2658	100.326	31.06	67.0505	31.9504	3.39992	11.0615	466.44	96.3728	0.206614
2013	Control	HEB_04_093	74.425	107.437	33.0118	86.6032	39.4045	2.135	7.42394	471.155	88.9774	0.18885
2014	Control	HEB_04_093	76.3028	110.199	33.8965	100.649	40.5631	2.62668	9.40788	422.486	111.495	0.263901
2013	Saline	HEB_04_093	74.7298	102.672	27.9424	67.3541	27.3973	1.29168	5.71689	347.103	53.7982	0.154992
2014	Saline	HEB_04_093	76.4095	106.506	30.0961	74.7522	27.2824	1.70028	5.61079	341.707	42.0915	0.12318
2013	Control	HEB_04_096	73.7633	104.578	30.8147	92.688	37.3361	2.9175	15.1777	494.087	173.951	0.352065
2014	Control	HEB_04_096	73.4528	106.983	33.5302	107.797	38.3405	3.75405	16.3044	464.417	171.67	0.369646
2013	Saline	HEB_04_096	74.221	99.629	25.408	78.1173	33.2392	2.4165	12.2548	372.604	109.537	0.293977
2014	Saline	HEB_04_096	77.9859	103.148	25.162	86.7895	33.5782	2.61376	10.7316	387.644	88.651	0.228692
2013	Control	HEB_04_098	89.1691	115.842	26.6728	81.6829	41.9515	3.61841	10.9629	493.915	141.288	0.286058
2014	Control	HEB_04_098	90.3996	119.127	28.7279	94.8661	43.0544	4.43422	12.566	492.344	148.664	0.301951
2013	Saline	HEB_04_098	86.635	111.659	25.0244	57.9126	37.1825	2.47252	8.47591	381.694	86.9047	0.227682
2014	Saline	HEB_04_098	89.0521	120.895	31.8432	64.1925	37.7461	2.88355	7.86106	420.576	71.0074	0.168834
2013	Control	HEB_04_099	91.6823	116.051	24.3683	83.5736	21.9367	1.01248	4.72126	442.32	60.1604	0.136011
2014	Control	HEB_04_099	92.3175	117.663	25.346	97.0431	22.5034	1.56388	6.1738	488.386	88.0151	0.180216
2013	Saline	HEB_04_099	91.0849	113.23	22.1453	51.2925	27.6251	0.564434	3.11758	354.022	26.2101	0.0740352
2014	Saline	HEB_04_099	93.5656	115.155	21.5893	56.7814	27.7644	1.2602	2.58641	423.721	20.0335	0.04728
2013	Control	HEB_04_101	87.5911	112.674	25.0829	59.6528	38.1817	3.9806	14.5859	524.057	218.703	0.417327
2014	Control	HEB_04_101	85.531	113.475	27.9436	69.1463	39.251	5.10129	18.3505	575.164	208.313	0.36218
2013	Saline	HEB_04_101	82.9971	106.544	23.5465	54.9772	30.7181	2.30251	12.4413	424.319	139.142	0.327918
2014	Saline	HEB_04_101	81.4418	108.286	26.8445	60.9363	30.8619	3.48866	13.2806	513.602	123.272	0.240015
2013	Control	HEB_04_102	84.961	113.057	28.0957	76.1876	35.438	3.64264	15.0355	515.763	126.818	0.245884
2014	Control	HEB_04_102	80.8538	112.186	31.3319	88.4771	36.4219	4.47954	15.9865	518.355	139.817	0.269732
2013	Saline	HEB_04_102	82.7314	108.139	25.4072	63.2009	30.2387	2.45996	11.7942	401.409	80.9994	0.201788
2014	Saline	HEB_04_102	83.7715	109.662	25.8902	70.1179	30.3849	2.9198	10.3649	447.919	65.9373	0.147208
2013	Control	HEB_04_103	67.1738	103.96	36.786	81.7992	40.213	3.20048	12.8499	491.151	132.662	0.270104
2014	Control	HEB_04_103	58.7508	94.6528	35.902	95.054	41.1895	3.90352	14.8228	491.745	143.861	0.292552
2013	Saline	HEB_04_103	63.5204	91.9075	28.3872	69.6907	41.8667	1.6716	10.2868	380.084	82.2938	0.216514
2014	Saline	HEB_04_103	57.6438	90.428	32.7842	77.3734	42.7954	2.52349	9.85766	420.289	68.9456	0.164043
2013	Control	HEB_04_104	80.9504	111.053	30.1025	77.0585	35.8608	2.39841	7.13629	418.22	70.4774	0.168518
2014	Control	HEB_04_104	79.5777	111.505	31.9277	89.4319	36.8099	2.86422	7.99968	465.555	95.7804	0.205734
2013	Saline	HEB_04_104	81.9245	106.775	24.8508	49.324	33.6284	1.55364	5.02907	334.201	37.4942	0.112191
2014	Saline	HEB_04_104	87.1978	112.219	25.0212	54.587	34.0158	1.76896	3.8551	400.466	26.6233	0.0664808
2013	Control	HEB_04_105	86.7071	114.127	27.4202	78.091	38.6685	3.81658	10.7841	516.435	101.631	0.196793
2014	Control	HEB_04_105	83.6502	112.539	28.8886	90.6931	39.6946	4.47409	11.8216	545.834	119.396	0.218741
2013	Saline	HEB_04_105	83.5951	109.578	25.9832	62.0659	34.8442	2.04925	8.07054	410.784	58.379	0.142116
2014	Saline	HEB_04_105	85.6825	113.971	28.2889	68.8452	35.2821	2.70131	6.96577	480.196	46.8637	0.097593
2013	Control	HEB_04_106	69.2805	100.365	31.0842	88.1856	46.2549	4.66854	12.696	473.023	151.154	0.319549
2014	Control	HEB_04_106	67.5534	97.2746	29.7212	102.54	47.4763	5.42155	14.3554	473.93	155.91	0.328972
2013	Saline	HEB_04_106	67.8678	91.8005	23.9326	77.2974	39.008	3.32253	10.0396	364.964	95.687	0.262182
2014	Saline	HEB_04_106	63.9296	91.9132	27.9836	85.8778	39.6462	3.27614	9.24426	402.041	76.9423	0.191379
2013	Control	HEB_04_107	86.0214	113.22	27.1988	72.732	38.7147	3.39786	10.5218	440.077	93.7825	0.213105
2014	Control	HEB_04_107	88.4237	115.041	26.6176	84.4481	39.8006	4.03576	12.2	481.412	114.895	0.238663
2013	Saline	HEB_04_107	85.7211	109.783	24.0619	63.9566	30.813	1.5777	8.12531	350.583	54.9455	0.156726
2014	Saline	HEB_04_107	88.8316	114.397	25.5656	70.9681	30.9565	2.49787	7.58513	415.842	44.7196	0.10754
2013	Control	HEB_04_108	75.0768	109.293	34.2161	64.758	43.6948	4.458	15.8312	557.121	246.501	0.442456
2014	Control	HEB_04_108	65.9087	106.303	40.3948	75.1328	44.8201	5.70745	19.6393	587.699	229.991	0.391341
2013	Saline	HEB_04_108	66.983	99.3809	32.3979	61.6034	39.6877	2.46557	13.3121	445.338	164.713	0.36986
2014	Saline	HEB_04_108	59.3772	100.699	41.3217	68.3451	40.4103	3.89759	13.9345	523.369	142.568	0.272405
2013	Control	HEB_04_109	76.0497	108.836	32.7863	74.1099	52.4036	3.50958	15.955	536.624	144.051	0.268439
2014	Control	HEB_04_109	70.166	107.702	37.5359	86.0826	53.8163	4.34424	18.7087	553.939	152.376	0.275077
2013	Saline	HEB_04_109	72.5625	102.319	29.7569	69.9713	40.1105	2.40814	13.4249	423.766	89.079	0.210208
2014	Saline	HEB_04_109	69.9376	104.847	34.9097	77.6974	40.7454	2.86788	13.0682	486.691	76.1037	0.15637
2013	Control	HEB_04_110	91.1614	116.909	25.7481	74.7568	32.0681	3.33301	15.8635	525.947	130.073	0.247312
2014	Control	HEB_04_110	83.5627	113.383	29.8199	86.7928	32.9876	4.14604	18.1786	576.749	142.124	0.246423
2013	Saline	HEB_04_110	84.9905	110.792	25.8019	59.8699	26.8395	2.09305	12.8572	425.806	77.5723	0.182178
2014	Saline	HEB_04_110	83.5797	110.485	26.9054	66.392	26.7837	2.75388	12.1983	515.183	67.7236	0.131455
2013	Control	HEB_04_112	95.3019	120.23	24.9282	61.4846	42.9416	2.31251	13.0262	427.337	110.22	0.257923
2014	Control	HEB_04_112	94.6613	119.487	24.826	71.2947	44.0805	3.06466	14.1616	470.651	127.59	0.271093
2013	Saline	HEB_04_112	90.2374	113.685	23.448	57.436	36.9934	1.82568	10.1009	340.535	66.05	0.193959
2014	Saline	HEB_04_112	89.4831	114.647	25.1644	63.6855	37.5298	2.21314	8.97804	405.091	55.8775	0.137938
2013	Control	HEB_04_122	80.858	108.11	27.2524	98.004	29.6167	3.80989	16.2658	516.765	178.565	0.345544
2014	Control	HEB_04_122	77.8928	110.845	32.9521	113.996	30.331	4.68924	17.6338	484.573	181.483	0.374522
2013	Saline	HEB_04_122	75.7762	104.062	28.2857	77.1194	35.3118	2.51128	12.889	390.819	126.49	0.323653
2014	Saline	HEB_04_122	73.5451	106.53	32.9848	85.6658	35.9069	3.09558	11.6601	407.962	104.534	0.256235
2013	Control	HEB_04_125	82.949	112.283	29.3341	100.426	46.8123	2.89973	11.202	485.348	132.494	0.272987
2014	Control	HEB_04_125	78.3061	110.961	32.6544	116.783	48.1694	3.60384	12.8552	493.379	140.765	0.285307
2013	Saline	HEB_04_125	78.3254	106.11	27.7846	68.1072	30.9277	1.83562	8.37187	377.655	74.6843	0.197758
2014	Saline	HEB_04_125	75.0198	104.645	29.6248	75.577	30.9693	2.38512	7.93728	423.093	62.7796	0.148383
2013	Control	HEB_04_126	89.0144	115.075	26.0604	63.7284	39.0237	3.41473	15.216	514.029	230.295	0.448019
2014	Control	HEB_04_126	87.83	115.039	27.2092	73.9394	40.1034	4.83057	17.8794	551.641	220.548	0.399803
2013	Saline	HEB_04_126	83.5906	106.879	23.2883	63.3933	31.9613	2.6209	12.5524	411.463	158.362	0.384877
2014	Saline	HEB_04_126	81.9915	108.777	26.7855	70.3495	32.1843	3.7442	12.4639	487.403	137.839	0.282803
2013	Control	HEB_04_127	85.3751	110.994	25.6192	70.8267	36.7097	3.12555	14.7305	529.945	204.358	0.385621
2014	Control	HEB_04_127	82.2826	107.205	24.9222	82.2529	37.6767	4.23999	15.8466	510.565	192.778	0.377578
2013	Saline	HEB_04_127	80.1616	101.671	21.5097	70.3003	34.3614	2.70017	11.5818	406.098	131.424	0.323628
2014	Saline	HEB_04_127	81.9354	101.803	19.8671	78.07	34.7907	3.0801	10.0328	436.594	104.445	0.239226
2013	Control	HEB_04_135	94.3684	119.542	25.1733	58.2135	31.0745	1.82048	8.37611	445.017	119.66	0.268888
2014	Control	HEB_04_135	97.0372	121.999	24.9617	67.514	31.8946	2.82476	11.5084	483.281	135.357	0.280079
2013	Saline	HEB_04_135	91.0547	115.622	24.5671	65.64	31.3952	1.93506	7.04453	353.723	75.898	0.214569
2014	Saline	HEB_04_135	92.357	118.87	26.5127	72.871	31.685	2.38418	7.51029	417.297	63.2568	0.151587
2013	Control	HEB_04_136	105.147	122.644	17.4967	66.8359	31.662	2.44319	10.0569	402.032	100.845	0.250839
2014	Control	HEB_04_136	100.086	127.621	27.5355	77.5552	32.5038	3.00846	11.5969	441.771	119.478	0.270452
2013	Saline	HEB_04_136	97.3148	119.07	21.7553	61.068	31.268	1.14091	7.50241	318.11	59.5344	0.18715
2014	Saline	HEB_04_136	98.2414	125.686	27.4446	67.7431	31.5405	1.94196	6.88966	374.891	47.7349	0.12733
2013	Control	HEB_04_149	88.7221	114.619	25.8973	76.2221	37.6433	2.96702	11.3569	472.981	129.67	0.274155
2014	Control	HEB_04_149	86.5795	114.767	28.1877	88.5018	38.6023	3.79225	14.199	544.836	142.832	0.262156
2013	Saline	HEB_04_149	84.0926	108.756	24.6635	59.6765	37.0946	2.46593	9.53755	388.245	85.8255	0.22106
2014	Saline	HEB_04_149	83.3258	111.32	27.9941	66.1736	37.7104	2.64223	9.89434	485.596	69.5294	0.143184
2013	Control	HEB_05_011	87.3662	111.947	24.5804	60.9127	36.4343	4.31848	19.1682	560.032	222.759	0.39776
2014	Control	HEB_05_011	88.5925	114.663	26.0706	70.6257	37.4071	5.53112	22.0434	571.324	209.502	0.366696
2013	Saline	HEB_05_011	82.2265	105.794	23.5678	57.0462	33.3236	2.82877	15.9408	441.444	138.767	0.314348
2014	Saline	HEB_05_011	78.4449	105.339	26.8943	63.25	33.6811	3.85114	15.8784	503.633	122.062	0.242362
2013	Control	HEB_05_013	85.9463	113.312	27.3659	82.0452	39.9511	3.60954	17.3912	541.555	181.487	0.335122
2014	Control	HEB_05_013	82.0271	111.857	29.83	95.3007	41.0356	4.52184	20.3499	569.388	179.294	0.314889
2013	Saline	HEB_05_013	81.8396	104.835	22.9952	60.5802	33.7887	2.13369	14.5026	431.364	114.106	0.264522
2014	Saline	HEB_05_013	81.7017	106.342	24.6402	67.1774	34.1322	3.05451	14.4241	504.148	97.4468	0.19329
2013	Control	HEB_05_014	84.3409	110.811	26.4704	72.9244	38.496	2.96673	16.2695	477.996	161.677	0.338239
2014	Control	HEB_05_014	83.4787	111.953	28.4739	84.6647	39.5124	4.00429	19.248	492.439	167.702	0.340554
2013	Saline	HEB_05_014	79.8799	105.734	25.8539	62.1671	35.1125	2.31949	13.7948	373.589	107.539	0.287854
2014	Saline	HEB_05_014	75.4504	105.843	30.3931	68.9652	35.5723	2.97072	14.0438	423.097	91.5639	0.216413
2013	Control	HEB_05_019	88.7472	114.098	25.3509	81.2554	35.2332	3.24122	17.2798	469.893	181.916	0.387144
2014	Control	HEB_05_019	89.1416	114.566	25.4248	94.3878	36.1629	4.21812	20.3194	512.139	187.82	0.366736
2013	Saline	HEB_05_019	83.8968	106.135	22.2381	62.5634	33.5045	2.1019	14.61	375.921	126.451	0.336376
2014	Saline	HEB_05_019	82.4453	107.891	25.4453	69.3979	33.8914	2.99476	14.9429	447.536	114.456	0.255748
2013	Control	HEB_05_020	84.0454	113.011	28.9653	74.8109	36.8286	3.89985	18.0446	449.932	155.669	0.345984
2014	Control	HEB_05_020	82.7206	111.454	28.7335	86.8508	37.8631	4.67501	19.4945	457.354	159.039	0.347738
2013	Saline	HEB_05_020	80.3757	106.191	25.8154	58.7325	29.9771	2.07804	14.4105	347.714	93.6345	0.269286
2014	Saline	HEB_05_020	77.6307	104.843	27.2128	65.119	30.0853	2.93645	13.1344	386.003	79.2778	0.205381
2013	Control	HEB_05_032	78.4473	110.49	32.0427	54.6947	40.9793	3.35418	14.3853	434.332	136.313	0.313845
2014	Control	HEB_05_032	74.5608	107.835	33.274	63.4159	42.0422	4.06508	16.4668	430.084	149.005	0.346456
2013	Saline	HEB_05_032	73.32	99.0184	25.6984	67.4332	37.686	2.179	11.7038	330.778	96.6862	0.292299
2014	Saline	HEB_05_032	71.4436	103.274	31.8309	74.8824	38.2996	2.60582	11.0455	356.232	76.1669	0.213813
2013	Control	HEB_05_033	80.0954	109.28	29.185	68.5408	43.6221	3.39357	13.2459	505.2	179.763	0.355825
2014	Control	HEB_05_033	79.1216	111.043	31.9209	79.5472	44.8889	4.72221	16.106	579.269	181.83	0.313896
2013	Saline	HEB_05_033	79.3109	105.953	26.6426	61.6325	29.7419	2.09827	10.9101	416.03	118.61	0.285101
2014	Saline	HEB_05_033	78.0162	106.069	28.0532	68.3726	29.7405	3.59948	11.4047	521.293	104.167	0.199825
2013	Control	HEB_05_035	81.3711	112.956	31.5848	65.8366	26.8066	3.14718	10.261	472.455	119.089	0.252065
2014	Control	HEB_05_035	85.2904	114.477	29.1862	76.3851	27.5065	3.89719	12.6368	498.16	134.092	0.269175
2013	Saline	HEB_05_035	78.4718	106.169	27.6973	60.1647	29.7628	2.04257	8.45282	372.637	75.3352	0.202168
2014	Saline	HEB_05_035	74.2777	106.306	32.0287	66.7335	29.9917	2.55832	8.31898	430.677	61.1884	0.142075
2013	Control	HEB_05_036	88.1117	114.56	26.4481	66.515	37.279	1.54512	9.87789	459.529	89.3673	0.194476
2014	Control	HEB_05_036	90.9629	116.425	25.4618	77.2036	38.3077	2.21954	12.4551	479.833	113.113	0.235735
2013	Saline	HEB_05_036	83.1469	106.336	23.1889	66.2417	31.4264	1.28323	8.0923	360.007	54.2775	0.150768
2014	Saline	HEB_05_036	83.4829	108.568	25.0848	73.5335	31.6341	1.73246	8.27526	411.038	45.044	0.109586
2013	Control	HEB_05_037	72.1084	105.245	33.1363	62.2237	40.4773	4.02258	13.2052	440.968	104.109	0.236091
2014	Control	HEB_05_037	68.0034	102.624	34.6202	72.1322	41.5726	4.66115	14.3698	465.259	123.921	0.266348
2013	Saline	HEB_05_037	68.5316	96.8517	28.3201	51.7935	34.2727	1.99061	10.0689	345.73	66.2209	0.191539
2014	Saline	HEB_05_037	65.2697	98.2389	32.9693	57.37	34.6443	2.77625	9.00996	396.674	53.8721	0.135809
2013	Control	HEB_05_038	86.7737	114.712	27.9387	68.7921	29.7072	5.02397	16.6862	414.891	116.402	0.28056
2014	Control	HEB_05_038	89.6956	116.416	26.7207	79.7992	30.5525	5.49868	18.2428	455.144	128.955	0.283328
2013	Saline	HEB_05_038	87.5544	111.676	24.1215	52.3208	26.4647	1.70551	13.2786	329.078	63.4346	0.192765
2014	Saline	HEB_05_038	87.4917	112.264	24.7719	57.9514	26.4137	2.90437	12.1922	388.703	53.1179	0.136654
2013	Control	HEB_05_039	98.7704	124.736	25.9651	59.3399	28.4494	1.70742	6.62071	411.275	59.775	0.145341
2014	Control	HEB_05_039	96.9179	124.287	27.3691	68.8093	29.2257	2.14666	8.73522	461.762	89.7919	0.194455
2013	Saline	HEB_05_039	94.7022	120.789	26.0873	61.3222	28.3093	0.914073	5.08492	329.405	32.3471	0.0981986
2014	Saline	HEB_05_039	99.6113	125.124	25.5123	68.0374	28.4099	1.43236	5.15336	397.047	24.0042	0.0604569
2013	Control	HEB_05_040	99.9787	119.967	19.988	53.9842	33.6049	1.73212	9.73362	377.095	108.307	0.287214
2014	Control	HEB_05_040	92.8377	118.887	26.0489	62.5234	34.5275	2.69048	12.411	410.445	127.044	0.309528
2013	Saline	HEB_05_040	90.1847	111.811	21.6265	53.0938	30.2029	1.69291	8.18415	295.069	67.6799	0.229369
2014	Saline	HEB_05_040	89.2149	114.106	24.8908	58.8359	30.3714	2.2828	8.329	341.753	56.4795	0.165264
2013	Control	HEB_05_043	79.1525	109.558	30.4054	61.2853	41.2209	4.53991	17.998	553.698	217.622	0.393034
2014	Control	HEB_05_043	74.1901	109.219	35.0288	71.0835	42.3022	5.45004	20.1357	530.524	206.509	0.389255
2013	Saline	HEB_05_043	73.113	101.25	28.1368	62.2444	36.971	2.378	14.7858	424.798	141.937	0.334128
2014	Saline	HEB_05_043	68.7984	101.652	32.854	69.0669	37.5292	3.42149	13.9684	456.517	120.562	0.264091
2013	Control	HEB_05_044	75.2606	108.171	32.9105	67.0648	39.8055	3.59092	15.6238	493.429	166.067	0.336557
2014	Control	HEB_05_044	74.5736	108.929	34.3552	77.8476	40.8632	4.22877	17.3053	500.923	165.604	0.330598
2013	Saline	HEB_05_044	73.1931	100.629	27.4355	66.7811	35.3027	2.12201	12.6921	384.265	100.232	0.260841
2014	Saline	HEB_05_044	70.4687	102.62	32.1513	74.1364	35.7586	2.57721	11.7335	430.758	83.3457	0.193486
2013	Control	HEB_05_045	83.8205	111.483	27.6625	47.5213	34.3176	3.93017	13.6852	510.132	187.661	0.367867
2014	Control	HEB_05_045	81.1664	111.219	30.0527	54.9792	35.2949	5.38359	16.4223	558.62	186.045	0.333043
2013	Saline	HEB_05_045	78.9257	104.26	25.3344	52.4832	28.082	2.45463	11.3557	411.764	120.525	0.292703
2014	Saline	HEB_05_045	74.9011	102.587	27.686	58.161	28.0861	3.98593	11.4298	496.216	105.682	0.212977
2013	Control	HEB_05_046	89.9766	116.253	26.2768	55.0498	27.0605	3.54029	15.7122	558.023	137.599	0.246583
2014	Control	HEB_05_046	88.6136	116.702	28.0885	63.7777	27.7654	4.28959	17.5647	575.683	148.204	0.25744
2013	Saline	HEB_05_046	83.2298	108.123	24.8931	55.5608	30.0152	2.18481	12.7442	441.85	89.4313	0.202402
2014	Saline	HEB_05_046	78.9913	107.245	28.2534	61.5953	30.259	2.74163	11.8933	509.074	73.3788	0.144142
2013	Control	HEB_05_047	83.0648	111.967	28.9025	65.7429	35.8859	3.78799	14.7636	487.104	180.973	0.371528
2014	Control	HEB_05_047	77.1873	109.641	32.4538	76.2387	36.8417	4.37985	16.767	481.21	173.358	0.360254
2013	Saline	HEB_05_047	77.7222	112.972	35.2497	51.7835	33.2228	2.13212	11.8913	374.554	102.677	0.274131
2014	Saline	HEB_05_047	76.8425	107.623	30.7807	57.3541	33.5803	2.59504	11.2555	408.488	85.7967	0.210035
2013	Control	HEB_05_048	84.0842	111.61	27.5262	73.7566	13.0375	4.27238	19.2607	496.4	211.971	0.427018
2014	Control	HEB_05_048	79.7055	111.573	31.8677	85.6068	13.2907	5.61562	22.8904	548.667	209.211	0.381308
2013	Saline	HEB_05_048	82.5382	103.874	21.3355	55.5982	28.5781	2.43568	16.1999	401.475	150.173	0.374055
2014	Saline	HEB_05_048	76.7927	103.922	27.129	61.6128	28.9078	4.03855	16.576	486.567	131.143	0.269528
2013	Control	HEB_05_049	76.7424	108.493	31.7502	65.7201	31.5095	3.46632	19.4163	522.059	180.047	0.344879
2014	Control	HEB_05_049	71.5216	103.958	32.4361	76.2663	32.3508	4.3868	20.8128	551.548	179.943	0.326252
2013	Saline	HEB_05_049	72.6011	100.613	28.0121	64.0323	30.9428	2.56116	15.6062	415.536	121.24	0.291767
2014	Saline	HEB_05_049	69.6984	101.986	32.2879	71.062	31.1936	2.9987	14.1571	486.078	100.063	0.205858
2013	Control	HEB_05_050	77.8301	106.277	28.4469	60.8455	33.0883	3.88715	15.6732	485.481	198.581	0.40904
2014	Control	HEB_05_050	72.3958	104.442	32.0459	70.5362	34.001	5.20073	18.2806	553.827	198.306	0.358065
2013	Saline	HEB_05_050	74.3625	102.244	27.8817	54.5442	29.6807	2.55716	12.9	397.59	138.202	0.3476
2014	Saline	HEB_05_050	68.1536	99.8615	31.7078	60.4501	29.8181	3.78218	12.8073	494.298	120.904	0.244598
2013	Control	HEB_05_051	76.2984	106.028	29.7301	90.5432	38.2441	3.49501	17.2276	580.806	218.692	0.376532
2014	Control	HEB_05_051	78.1651	105.553	27.3883	105.224	39.2311	4.55799	19.3039	558.281	209.833	0.375857
2013	Saline	HEB_05_051	74.339	100.377	26.0375	62.1847	36.5554	2.58624	13.9525	447.776	148.606	0.331876
2014	Saline	HEB_05_051	71.2371	100.861	29.6239	68.9619	37.1237	3.22468	13.2399	485.12	126.385	0.260524
2013	Control	HEB_05_053	87.8145	113.732	25.9176	73.9261	35.8963	3.09105	14.424	496.767	159.122	0.320315
2014	Control	HEB_05_053	83.2126	110.958	27.745	85.8612	36.8344	3.98642	16.501	531.407	166.628	0.31356
2013	Saline	HEB_05_053	82.7968	107.064	24.2671	68.4099	34.4693	2.13869	11.6948	395.99	110.127	0.278106
2014	Saline	HEB_05_053	80.797	107.299	26.5015	75.9503	34.9175	2.81491	11.2172	466.173	91.6642	0.196631
2013	Control	HEB_05_059	85.6877	113.955	28.2675	77.0069	38.8366	3.4128	15.2741	598.779	196.177	0.327628
2014	Control	HEB_05_059	81.2373	112.182	30.9443	89.4402	39.8338	4.40312	17.9573	606.968	188.764	0.310995
2013	Saline	HEB_05_059	81.2831	106.461	25.1775	64.7948	37.2372	2.27897	12.6467	472.963	121.566	0.25703
2014	Saline	HEB_05_059	78.9869	106.136	27.1487	71.9006	37.8472	3.08799	12.7479	539.77	103.593	0.191921
2013	Control	HEB_05_060	64.9409	99.777	34.836	49.0787	34.4347	2.75222	9.54132	451.627	97.1149	0.215033
2014	Control	HEB_05_060	78.9593	108.627	29.6679	56.7488	35.3712	3.43265	10.1859	491.103	115.476	0.235136
2013	Saline	HEB_05_060	76.999	105.506	28.5069	41.7203	31.1738	1.5255	6.84916	359.672	51.8045	0.144032
2014	Saline	HEB_05_060	76.3084	104.961	28.653	46.114	31.4017	2.26107	5.32445	425.514	42.9166	0.100858
2013	Control	HEB_05_065	79.5057	107.958	28.4524	85.0247	38.629	4.23933	18.5166	479.945	103.671	0.216005
2014	Control	HEB_05_065	78.8031	108.125	29.3223	98.7645	39.6563	5.12766	20.0574	480.369	124.004	0.258142
2013	Saline	HEB_05_065	79.3414	104.515	25.1732	57.6472	34.6706	2.81427	14.7371	370.618	64.7855	0.174804
2014	Saline	HEB_05_065	78.2558	105.954	27.6977	63.8912	35.0964	3.29181	13.482	408.58	54.4345	0.133228
2013	Control	HEB_05_066	90.7171	118.54	27.8231	54.2325	33.0041	2.86443	7.53305	365.468	78.6364	0.215166
2014	Control	HEB_05_066	93.8625	125.141	31.2783	62.7967	33.8447	3.36084	9.54619	393.985	104.04	0.264072
2013	Saline	HEB_05_066	90.161	116.668	26.507	49.4058	34.4765	1.05957	5.6256	283.717	45.3744	0.159929
2014	Saline	HEB_05_066	91.1796	120.179	28.9994	54.7083	34.9646	2.0029	5.5043	324.117	36.1577	0.111557
2013	Control	HEB_05_067	88.7048	115.578	26.873	74.2213	32.1601	1.95246	9.39494	401.882	72.5506	0.180527
2014	Control	HEB_05_067	84.8184	113.837	29.0184	86.141	33.0093	2.5622	11.644	392.939	101.085	0.257252
2013	Saline	HEB_05_067	80.9929	105.611	24.6182	53.8066	31.9128	1.46226	7.77941	301.985	45.7438	0.151477
2014	Saline	HEB_05_067	76.3297	106.141	29.8115	59.6071	32.2255	1.80617	7.46584	317.375	35.5855	0.112124
2013	Control	HEB_05_068	80.8504	107.966	27.1158	67.5316	35.3438	4.53402	18.2975	527.909	206.327	0.390837
2014	Control	HEB_05_068	73.3697	105.603	32.2331	78.3521	36.2682	5.36627	20.3439	533.678	194.016	0.363546
2013	Saline	HEB_05_068	74.5364	100.408	25.8719	57.6829	34.1312	2.23589	14.7553	412.654	124.418	0.301507
2014	Saline	HEB_05_068	72.4556	104.61	32.1545	63.9539	34.5623	3.29797	13.6793	464.136	105.205	0.226668
2013	Control	HEB_05_070	81.5828	111.434	29.8516	88.9406	35.3528	3.71213	16.8334	457.021	144.22	0.315566
2014	Control	HEB_05_070	84.2151	113.237	29.0218	103.372	36.368	4.5818	18.7289	481.77	153.703	0.319038
2013	Saline	HEB_05_070	77.8992	103.653	25.7543	66.1983	27.8742	1.95387	13.416	359.362	93.4072	0.259925
2014	Saline	HEB_05_070	73.5949	102.041	28.4458	73.4557	27.8492	3.00938	12.7177	413.701	78.6599	0.190137
2013	Control	HEB_05_071	94.6087	119.513	24.9047	58.0118	38.5288	2.15393	10.3016	465.837	134.697	0.28915
2014	Control	HEB_05_071	88.6916	115.06	26.3689	67.2687	39.5777	3.06582	12.5551	466.482	141.504	0.303342
2013	Saline	HEB_05_071	84.9628	109.872	24.9095	63.4014	32.9441	2.02975	8.18219	358.844	76.3254	0.212698
2014	Saline	HEB_05_071	81.0596	108.887	27.8272	70.366	33.2454	2.32311	7.70332	394.352	62.3112	0.158009
2013	Control	HEB_05_072	86.7988	112.048	25.2488	63.3233	32.568	3.37206	14.0247	535.331	141.229	0.263816
2014	Control	HEB_05_072	84.3458	111.325	26.9788	73.4483	33.3742	4.18502	15.7015	489.483	151.953	0.310435
2013	Saline	HEB_05_072	81.3312	103.546	22.215	59.2542	35.8356	1.98837	11.0645	401.923	94.5476	0.235238
2014	Saline	HEB_05_072	78.7987	103.018	24.2194	65.7179	36.4288	2.73657	10.2101	410.938	77.7719	0.189254
2013	Control	HEB_05_076	84.9107	113.974	29.0638	72.25	38.5889	5.24608	13.252	544.117	181.268	0.333142
2014	Control	HEB_05_076	73.0876	110.363	37.2755	83.8559	39.669	6.26356	16.2409	563.806	175.057	0.310492
2013	Saline	HEB_05_076	78.5929	107.459	28.8659	57.2362	30.929	3.1384	10.3846	430.839	98.3681	0.228317
2014	Saline	HEB_05_076	73.8853	105.304	31.4182	63.4478	31.0826	3.92861	10.8578	497.183	88.9985	0.179005
2013	Control	HEB_05_088	88.8246	115.392	26.5672	58.3305	28.565	3.74239	13.2705	453.656	133.189	0.293591
2014	Control	HEB_05_088	86.5542	114.456	27.9019	67.591	29.3811	4.27872	15.2736	533.346	138.697	0.260051
2013	Saline	HEB_05_088	85.4808	108.278	22.7968	52.1879	25.8254	1.66983	10.1864	374.592	70.4769	0.188143
2014	Saline	HEB_05_088	80.7596	107.239	26.4792	57.8164	25.7434	2.42995	9.43018	474.981	57.937	0.121977
2013	Control	HEB_05_090	77.1481	104.27	27.122	65.0671	32.1998	3.63241	16.7942	441.407	163.397	0.370174
2014	Control	HEB_05_090	69.8955	101.276	31.38	75.5273	33.0635	4.7564	19.8889	478.62	169.878	0.354933
2013	Saline	HEB_05_090	71.6763	96.4639	24.7876	69.2393	31.0009	2.66974	14.2949	350.346	113.014	0.322579
2014	Saline	HEB_05_090	67.5796	97.5507	29.9711	76.8901	31.2467	3.42618	14.4745	412.352	94.4609	0.229078
2013	Control	HEB_05_105	82.1262	109.75	27.6236	62.0932	37.5783	2.49286	8.75472	412.837	91.3579	0.221293
2014	Control	HEB_05_105	76.6814	105.95	29.2689	71.9901	38.6113	3.23693	11.1014	435.044	114.829	0.263949
2013	Saline	HEB_05_105	75.6062	98.6263	23.0202	54.1003	31.8259	1.91194	7.27309	321.422	55.8503	0.17376
2014	Saline	HEB_05_105	71.7051	99.5586	27.8535	59.9517	32.0586	2.31929	7.38499	365.329	46.7601	0.127995
2013	Control	HEB_05_107	80.6843	109.432	28.7476	75.0912	39.7992	5.18303	16.9211	634.883	265.649	0.418422
2014	Control	HEB_05_107	82.7388	110.737	27.9984	87.1914	40.8468	6.09504	19.1195	618.015	246.281	0.398503
2013	Saline	HEB_05_107	77.1963	100.622	23.4257	61.7843	35.9926	2.62872	13.664	495.047	188.193	0.380151
2014	Saline	HEB_05_107	75.5681	105.105	29.5373	68.534	36.4988	3.73701	13.0981	547.322	158.63	0.28983
2013	Control	HEB_05_108	88.7344	115.075	26.341	53.4888	33.5999	4.1874	15.6453	568.406	217.138	0.382012
2014	Control	HEB_05_108	90.3546	116.525	26.1707	61.9648	34.4981	5.16621	18.1495	567.56	199.834	0.352093
2013	Saline	HEB_05_108	86.8263	110.215	23.3884	57.5089	31.8783	2.0976	12.7382	444.487	122.962	0.276639
2014	Saline	HEB_05_108	87.7328	113.057	25.3239	63.7775	32.169	3.31999	12.2795	497.93	107.378	0.215648
2013	Control	HEB_05_112	78.9193	107.252	28.3326	74.9628	35.6078	4.25191	15.1654	484.237	129.322	0.267064
2014	Control	HEB_05_112	83.9128	111.603	27.6905	87.019	36.7237	4.97833	15.8205	444.591	138.061	0.310534
2013	Saline	HEB_05_112	78.2694	101.708	23.439	56.6745	21.506	2.9601	11.7817	361.054	73.63	0.203931
2014	Saline	HEB_05_112	80.0495	103.612	23.5627	62.8157	21.0133	3.0411	10.0355	365.774	60.1079	0.164331
2013	Control	HEB_05_119	83.2622	110.914	27.6519	78.9731	29.0453	5.47643	13.0282	420.746	99.145	0.235641
2014	Control	HEB_05_119	74.9509	107.795	32.8438	91.6907	29.8688	6.23922	14.3908	440.108	115.508	0.262453
2013	Saline	HEB_05_119	76.9286	105.013	28.0841	54.9048	26.4335	3.02739	10.164	327.129	49.0793	0.150031
2014	Saline	HEB_05_119	72.9789	107.381	34.4023	60.8299	26.3892	3.5807	9.07112	370.099	41.1595	0.111212
2013	Control	HEB_05_124	82.1497	110.694	28.5448	93.33	39.2381	3.41961	12.7769	422.53	121.3	0.287079
2014	Control	HEB_05_124	72.0411	106.525	34.4843	108.437	40.2799	4.22075	13.9566	448.124	136.759	0.305181
2013	Saline	HEB_05_124	73.883	100.59	26.7072	53.3211	35.086	2.3241	9.8314	330.675	79.6563	0.24089
2014	Saline	HEB_05_124	68.8712	100.962	32.0909	59.0389	35.5338	2.78182	8.77692	379.275	64.6471	0.170449
2013	Control	HEB_05_128	87.5114	114.692	27.1806	46.8081	31.5987	4.09429	10.7926	481.029	87.2049	0.181288
2014	Control	HEB_05_128	85.6908	113.388	27.697	54.1285	32.4721	4.80444	12.8181	473.335	110.205	0.232826
2013	Saline	HEB_05_128	82.1201	107.428	25.3081	48.3186	28.9313	2.49487	8.5292	368.861	51.343	0.139194
2014	Saline	HEB_05_128	78.1273	107.02	28.8923	53.5013	29.0343	2.92063	8.0148	400.128	41.0496	0.102591
2013	Control	HEB_05_129	78.9118	107.693	28.781	74.1778	32.609	3.58657	15.7068	508.753	178.965	0.351772
2014	Control	HEB_05_129	75.9635	106.645	30.682	86.141	33.428	4.60078	18.2156	518.555	177.276	0.341866
2013	Saline	HEB_05_129	76.7599	101.654	24.8939	65.2704	35.0433	1.92154	12.7889	397.892	113.077	0.284191
2014	Saline	HEB_05_129	77.0036	104.202	27.1986	72.4365	35.5781	3.13603	12.4153	449.215	95.5921	0.212798
2013	Control	HEB_05_130	82.8771	108.068	25.1912	73.5083	36.2934	3.17322	14.3303	484.356	202.892	0.41889
2014	Control	HEB_05_130	73.9724	104.84	30.8679	85.3672	37.2253	4.24911	17.8604	520.557	201.52	0.387123
2013	Saline	HEB_05_130	73.6136	102.001	28.3871	66.9391	35.8276	2.59111	12.2863	386.081	141.254	0.365866
2014	Saline	HEB_05_130	68.5214	98.453	29.9317	74.3049	36.3695	3.12535	13.056	455.267	123.594	0.271475
2013	Control	HEB_05_131	74.6445	108.149	33.5041	77.0143	42.3627	3.77216	19.4413	517.385	194.803	0.376514
2014	Control	HEB_05_131	69.9359	102.518	32.5818	89.4814	43.3932	4.85701	21.9329	535.204	193.51	0.361564
2013	Saline	HEB_05_131	69.8922	96.4202	26.528	72.1518	43.1427	2.57784	16.1741	407.776	137.773	0.337864
2014	Saline	HEB_05_131	66.0353	96.6462	30.6109	80.1339	44.1352	3.41398	15.8613	467.527	114.509	0.244925
2013	Control	HEB_05_140	73.8484	103.596	29.7476	86.4026	44.4019	2.50413	18.2484	508.132	192.724	0.379279
2014	Control	HEB_05_140	68.5016	102.312	33.8106	100.427	45.6171	3.37617	20.0443	489.487	185.317	0.378594
2013	Saline	HEB_05_140	70.2183	94.867	24.6487	70.0935	35.1233	2.11137	14.7634	388.022	119.887	0.308969
2014	Saline	HEB_05_140	67.9727	99.2132	31.2405	77.8181	35.5035	2.49623	13.7218	415.058	99.6561	0.240101
2013	Control	HEB_05_151	69.0703	105.209	36.1384	50.0736	26.6696	3.88897	13.8935	405.203	138.898	0.342786
2014	Control	HEB_05_151	64.2422	111.348	47.1056	57.9561	27.3239	4.7988	15.7612	415.094	151.802	0.365704
2013	Saline	HEB_05_151	67.6146	97.2442	29.6296	52.2059	32.5996	2.48174	11.2012	310.964	93.9492	0.302123
2014	Saline	HEB_05_151	62.1888	100.382	38.1929	57.8473	33.0371	3.18192	10.62	342.977	79.5536	0.23195
2013	Control	HEB_05_153	72.226	105.382	33.1555	69.5833	38.3684	5.28967	14.5053	469.329	171.304	0.364999
2014	Control	HEB_05_153	67.3808	102.765	35.3843	80.7507	39.406	6.18811	16.4564	470.598	172.386	0.366314
2013	Saline	HEB_05_153	68.5243	94.2694	25.7452	58.7117	33.3544	2.90003	11.6185	361.981	111.51	0.308056
2014	Saline	HEB_05_153	62.9716	92.6223	29.6507	65.1026	33.6877	3.73334	10.9373	398.674	92.4861	0.231985
2013	Control	HEB_05_157	87.8122	114.489	26.6765	61.2886	30.8602	4.13304	16.3635	513.822	210.895	0.410444
2014	Control	HEB_05_157	90.4946	116.198	25.7031	71.0675	31.6441	5.34613	20.1112	533.314	206.094	0.38644
2013	Saline	HEB_05_157	81.5389	105.133	23.5938	57.7683	33.3997	2.87705	14.1513	405.333	145.438	0.358812
2014	Saline	HEB_05_157	76.0032	102.828	26.8249	64.0577	33.8385	3.77634	14.9586	465.839	125.748	0.269939
2013	Control	HEB_05_158	89.5082	115.204	25.6953	58.2837	28.1881	4.07724	15.0734	507.575	129.308	0.254756
2014	Control	HEB_05_158	91.2733	117.164	25.8911	67.5609	29.0029	4.93881	16.7179	536.294	141.912	0.264616
2013	Saline	HEB_05_158	84.8909	110.218	25.3268	57.7326	25.0374	2.67243	12.1938	403.12	80.7317	0.200267
2014	Saline	HEB_05_158	79.7341	108.957	29.2226	64.0216	24.903	3.20061	11.3757	470.296	67.9777	0.144542
2013	Control	HEB_06_016	75.1893	105.416	30.2271	68.7005	44.4184	4.03289	17.7977	535.594	204.54	0.381894
2014	Control	HEB_06_016	77.3849	108.172	30.7873	79.7091	45.7286	5.17884	19.841	525.042	196.546	0.374343
2013	Saline	HEB_06_016	75.1497	100.709	25.5594	56.136	28.5957	2.86433	14.2707	413.743	135.241	0.326872
2014	Saline	HEB_06_016	75.4479	104.602	29.1537	62.2212	28.4999	3.58855	13.5964	452.798	111.969	0.247282
2013	Control	HEB_06_019	81.4269	111.234	29.8066	61.9566	36.8492	3.40334	15.5192	551.181	216.574	0.392928
2014	Control	HEB_06_019	87.322	113.362	26.0401	71.8514	37.8483	4.05563	17.3208	517.839	195.534	0.377596
2013	Saline	HEB_06_019	82.4213	105.588	23.1664	58.7715	32.4665	2.18297	12.4393	419.343	117.342	0.279825
2014	Saline	HEB_06_019	83.016	104.782	21.7662	65.1795	32.7558	2.54027	11.6099	441.952	99.1103	0.224256
2013	Control	HEB_06_036	82.1602	112.462	30.3014	66.5749	35.0898	3.23513	13.5147	438.104	107.06	0.244371
2014	Control	HEB_06_036	79.1758	111.383	32.2072	77.2128	36.0614	3.94006	15.0069	428.195	121.806	0.284464
2013	Saline	HEB_06_036	78.4972	104.093	25.5957	52.5295	30.2765	1.97971	10.6021	332.085	57.6698	0.17366
2014	Saline	HEB_06_036	77.6037	106.677	29.0732	58.1879	30.4301	2.56171	9.67119	353.435	46.9106	0.132728
2013	Control	HEB_06_038	77.0506	108.364	31.3131	75.7714	39.4198	4.88993	13.496	496.378	185.052	0.372804
2014	Control	HEB_06_038	74.7081	106.801	32.0933	87.9625	40.5518	5.86127	15.904	553.108	184.899	0.334291
2013	Saline	HEB_06_038	73.9307	101.391	27.4602	56.6455	29.2671	2.46648	11.1094	402.923	125.088	0.310451
2014	Saline	HEB_06_038	72.5435	103.404	30.8605	62.7822	29.2883	3.68689	10.8576	491.802	105.685	0.214893
2013	Control	HEB_06_039	91.8314	116.203	24.3716	48.0492	27.9516	4.405	13.2237	518.886	120.658	0.232533
2014	Control	HEB_06_039	95.2326	120.401	25.1686	55.5645	28.7009	5.04888	14.6874	501.743	131.551	0.262187
2013	Saline	HEB_06_039	91.1754	113.083	21.908	45.5862	29.016	2.20137	10.117	397.546	65.6382	0.165108
2014	Saline	HEB_06_039	92.5069	112.487	19.9803	50.4417	29.1748	2.93327	9.28328	427.873	54.5958	0.127598
2013	Control	HEB_06_040	91.7862	118.366	26.5797	89.4223	31.1389	6.08461	12.5435	409.519	108.056	0.263859
2014	Control	HEB_06_040	93.3264	118.439	25.1127	103.898	32.0872	6.42177	14.0733	390.353	123.168	0.315531
2013	Saline	HEB_06_040	88.6865	111.898	23.2118	58.0953	22.6776	2.01875	9.49728	305.039	57.0634	0.187069
2014	Saline	HEB_06_040	84.196	109.056	24.8599	64.3868	22.3311	3.17376	8.81981	313.172	48.7978	0.155818
2013	Control	HEB_06_046	86.7087	114.312	27.6036	61.8679	33.7567	3.37806	14.7541	561.638	165.707	0.295043
2014	Control	HEB_06_046	83.5665	115.006	31.4396	71.7525	34.6345	4.40518	17.996	561.216	169.585	0.302174
2013	Saline	HEB_06_046	81.2424	107.426	26.1833	59.8157	33.6548	2.28734	12.4878	438.943	106.483	0.242589
2014	Saline	HEB_06_046	77.8025	108.538	30.7352	66.3481	34.0728	3.12411	13.0081	491.481	91.7907	0.186764
2013	Control	HEB_06_047	90.9851	116.858	25.8732	70.2911	32.6188	3.45545	12.3149	534.915	177.268	0.331394
2014	Control	HEB_06_047	91.818	118.619	26.8006	81.5481	33.476	4.29219	15.0475	532.809	176.011	0.330345
2013	Saline	HEB_06_047	89.6358	114.23	24.5946	52.2682	32.4266	1.4042	9.52167	415.949	112.343	0.270088
2014	Saline	HEB_06_047	90.3281	116.491	26.1626	57.8906	32.7706	2.77256	9.61423	462.051	94.5321	0.204592
2013	Control	HEB_06_054	80.4195	110.174	29.755	66.9991	42.0155	7.40054	16.9644	532.56	189.139	0.35515
2014	Control	HEB_06_054	84.9327	111.91	26.9772	77.7026	43.2314	7.81574	18.2592	506.819	179.769	0.3547
2013	Saline	HEB_06_054	82.6638	107.204	24.5398	51.3395	29.5213	2.67544	13.6363	406.204	110.248	0.271411
2014	Saline	HEB_06_054	85.1913	110.611	25.4195	56.8557	29.5257	3.91093	12.2042	431.784	91.5526	0.212033
2013	Control	HEB_06_065	74.1591	105.004	30.8449	70.1043	33.4827	3.41511	12.0639	455.647	105.362	0.231237
2014	Control	HEB_06_065	89.0944	116.388	27.2933	81.3201	34.3828	4.05877	12.9443	553.716	121.037	0.21859
2013	Saline	HEB_06_065	85.0149	111.772	26.7574	49.9912	31.4742	1.58595	8.89175	382.304	54.8967	0.143594
2014	Saline	HEB_06_065	89.2793	116.281	27.0018	55.3427	31.737	2.44452	7.52942	498.683	46.864	0.0939756
2013	Control	HEB_06_067	81.7208	111.882	30.161	68.1866	42.6846	1.43483	7.30677	415.849	87.8004	0.211136
2014	Control	HEB_06_067	77.5845	109.916	32.3319	79.0729	43.8505	2.25262	9.82301	467.219	109.474	0.234311
2013	Saline	HEB_06_067	79.0602	105.203	26.1427	47.8687	34.5309	1.54484	5.93791	333.536	46.4574	0.139288
2014	Saline	HEB_06_067	79.3942	108.823	29.4291	52.9698	34.8913	1.91865	6.13339	402.785	39.025	0.0968878
2013	Control	HEB_06_068	99.0465	123.911	24.8642	75.5102	30.6323	3.44606	13.6848	441.676	100.546	0.227646
2014	Control	HEB_06_068	102.982	127.798	24.8152	87.6288	31.4927	3.92741	14.4242	467.856	117.382	0.250894
2013	Saline	HEB_06_068	98.8244	124.17	25.3451	50.1077	27.5835	1.29906	10.0017	346.946	52.5382	0.15143
2014	Saline	HEB_06_068	103.026	128.613	25.5862	55.466	27.6015	2.22789	8.63005	399.627	43.7277	0.109421
2013	Control	HEB_06_069	90.6688	116.582	25.9134	69.1007	22.5454	2.97223	14.0139	467.633	117.355	0.250956
2014	Control	HEB_06_069	83.4401	115.435	31.9948	80.1887	23.0581	3.81007	15.251	498.266	130.43	0.261767
2013	Saline	HEB_06_069	82.4	109.737	27.3373	58.9669	32.7798	2.13885	10.9011	370.207	66.8333	0.180529
2014	Saline	HEB_06_069	78.7618	115.259	36.4974	65.3888	33.2865	2.64322	9.86009	431.532	55.2716	0.128082
2013	Control	HEB_06_073	80.46	111.868	31.4079	80.2196	37.0618	2.68815	9.23085	505.788	100.698	0.199091
2014	Control	HEB_06_073	76.5498	111.171	34.6208	93.1535	38.0544	3.16443	11.4212	521.85	117.942	0.226007
2013	Saline	HEB_06_073	76.588	103.327	26.7393	56.7755	33.4175	1.67552	7.42828	397.46	56.4627	0.142059
2014	Saline	HEB_06_073	75.2009	105.559	30.3584	62.9219	33.7733	1.95476	7.35896	453.547	44.7337	0.0986308
2013	Control	HEB_06_074	83.4575	107.799	24.3411	59.9729	28.4443	1.89271	9.72416	482.5	84.9528	0.176068
2014	Control	HEB_06_074	85.826	112.662	26.8364	69.5667	29.1	2.37136	10.1022	484.038	108.215	0.223567
2013	Saline	HEB_06_074	78.1718	100.394	22.2225	65.5834	36.6343	1.20067	6.92223	373.13	52.0955	0.139617
2014	Saline	HEB_06_074	75.0782	104.475	29.3972	72.8054	37.3417	1.56297	5.20163	412.517	39.0094	0.0945644
2013	Control	HEB_06_075	81.9815	108.414	26.433	58.6475	33.7493	2.02989	9.55868	456.754	112.413	0.246112
2014	Control	HEB_06_075	72.4553	104.728	32.2725	67.9645	34.5611	2.78555	12.3065	495.171	128.835	0.260184
2013	Saline	HEB_06_075	74.1033	99.4288	25.3255	52.9917	38.2039	1.69333	7.8826	363.629	69.0868	0.189992
2014	Saline	HEB_06_075	68.6816	101.308	32.6267	58.7156	38.9536	2.1106	8.24836	429.531	56.4517	0.131426
2013	Control	HEB_06_079	75.7247	103	27.2752	49.4667	33.0276	1.42262	6.70421	435.717	89.4272	0.205241
2014	Control	HEB_06_079	71.3615	100.574	29.212	57.2629	33.9304	2.27117	8.61208	461.366	114.892	0.249026
2013	Saline	HEB_06_079	70.6394	95.9611	25.3217	55.5738	30.2298	1.77281	5.20055	341.767	60.4914	0.176996
2014	Saline	HEB_06_079	67.4388	96.7042	29.2654	61.6172	30.4081	1.99036	4.83178	392.883	48.6194	0.123751
2013	Control	HEB_06_089	99.3927	122.753	23.3599	63.4779	35.8559	3.42799	12.9811	492.23	123.626	0.251156
2014	Control	HEB_06_089	97.3174	122.766	25.4491	73.5997	36.7207	4.38442	14.5305	525.602	135.921	0.258601
2013	Saline	HEB_06_089	94.1026	115.764	21.6612	52.6895	39.4374	2.27793	9.99152	391.763	74.3758	0.189849
2014	Saline	HEB_06_089	95.1805	120.273	25.093	58.3711	40.2483	2.97575	9.10435	460.02	60.8507	0.132279
2013	Control	HEB_06_095	97.7648	122.119	24.3544	61.0461	33.9018	2.92634	12.9448	393.92	86.9262	0.22067
2014	Control	HEB_06_095	91.5578	118.993	27.435	70.7612	34.7877	3.56481	14.4452	402.931	108.88	0.27022
2013	Saline	HEB_06_095	93.3446	117.986	24.6414	52.51	33.4337	1.9925	10.2065	301.199	48.001	0.159366
2014	Saline	HEB_06_095	93.571	120.021	26.4498	58.1734	33.8336	2.28562	9.17719	330.353	38.5968	0.116835
2013	Control	HEB_06_098	99.3485	124.906	25.5577	64.4105	37.7805	2.25261	8.33941	475.457	117.976	0.248131
2014	Control	HEB_06_098	101.043	129.224	28.1811	74.694	38.7976	2.63064	9.95577	485.418	130.373	0.26858
2013	Saline	HEB_06_098	97.7478	125.311	27.5631	54.0756	33.3965	0.770847	6.08908	369.984	68.4043	0.184885
2014	Saline	HEB_06_098	99.5047	128.291	28.7867	59.921	33.7409	1.54287	5.67792	415.208	54.5997	0.1315
2013	Control	HEB_06_099	85.3762	112.908	27.5313	67.8759	36.9719	4.17392	15.7798	471.124	153.471	0.325756
2014	Control	HEB_06_099	85.0048	113.924	28.9189	78.7524	37.9993	5.21686	18.0128	524.441	159.66	0.304439
2013	Saline	HEB_06_099	85.7862	110.124	24.3382	57.3547	30.8049	2.62237	12.8405	380.594	96.5867	0.253779
2014	Saline	HEB_06_099	84.0435	107.21	23.1666	63.5861	30.9714	3.46266	12.3167	461.845	82.5161	0.178666
2013	Control	HEB_06_101	84.1331	112.635	28.5018	67.2528	35.7432	4.32065	17.2189	573.136	216.075	0.377004
2014	Control	HEB_06_101	77.3136	110.241	32.9274	77.9984	36.781	5.44047	22.4632	590.904	202.737	0.343097
2013	Saline	HEB_06_101	80.0816	106.801	26.7193	51.2658	27.2204	2.21395	15.134	454.577	128.04	0.28167
2014	Saline	HEB_06_101	76.6573	107.465	30.8077	56.7729	27.1424	3.6326	16.9679	524.722	114.255	0.217744
2013	Control	HEB_06_104	75.826	111.106	35.2796	50.2224	36.3749	3.69335	12.6661	504.846	200.997	0.398136
2014	Control	HEB_06_104	74.6081	111.012	36.4035	58.1391	37.3659	4.72143	15.4873	542.162	195.902	0.361335
2013	Saline	HEB_06_104	72.1806	102.258	30.0769	54.3271	31.9287	2.31565	10.478	403.654	133.721	0.331276
2014	Saline	HEB_06_104	68.606	103.03	34.4238	60.221	32.1852	3.27277	10.7573	477.623	113.833	0.238332
2013	Control	HEB_06_107	87.322	115.416	28.0937	65.5411	32.1179	3.91204	13.9086	488.33	196.98	0.403375
2014	Control	HEB_06_107	90.8525	117.955	27.1021	76.0039	33.0255	4.83762	15.844	484.415	188.808	0.389766
2013	Saline	HEB_06_107	85.6035	111.249	25.6459	51.9329	27.7784	2.71807	11.0861	376.233	120.62	0.320598
2014	Saline	HEB_06_107	85.1415	113.4	28.2585	57.5216	27.7904	3.22741	10.4979	412.079	102.962	0.249861
2013	Control	HEB_06_109	78.8866	105.747	26.8599	67.7294	46.5553	4.19539	14.1681	551.685	233.192	0.42269
2014	Control	HEB_06_109	72.2791	102.722	30.4433	78.5529	47.8986	5.59082	19.4811	567.623	217.794	0.383695
2013	Saline	HEB_06_109	74.2725	100.522	26.2495	50.9024	31.2851	3.06608	12.7167	435.962	148.119	0.339752
2014	Saline	HEB_06_109	70.1868	98.0235	27.8367	56.3655	31.3563	4.01901	14.4361	500.535	129.622	0.258967
2013	Control	HEB_06_111	78.2713	106.187	27.9156	58.5537	38.7887	4.78432	14.7446	517.739	268.595	0.518784
2014	Control	HEB_06_111	70.7562	105.075	34.3189	67.8488	39.9005	5.76996	18.1846	470.791	238.485	0.506564
2013	Saline	HEB_06_111	72.5169	98.7845	26.2676	51.5785	29.2024	2.855	12.5274	386.788	163.778	0.423432
2014	Saline	HEB_06_111	68.6466	102.997	34.3499	57.1341	29.2275	3.66142	12.8456	391.575	140.085	0.357747
2013	Control	HEB_06_113	77.0831	109.744	32.6612	77.944	38.143	4.06502	15.0297	451.334	155.012	0.343454
2014	Control	HEB_06_113	71.8114	105.943	34.1315	90.5198	39.1641	5.1258	17.3129	474.178	163.307	0.344401
2013	Saline	HEB_06_113	71.2274	102.414	31.1861	61.6624	33.9629	2.51356	12.1732	353.96	104.561	0.295404
2014	Saline	HEB_06_113	65.2122	100.161	34.949	68.3938	34.3436	3.47324	11.8612	405.616	88.5752	0.218372
2013	Control	HEB_06_114	67.9402	103.849	35.9091	70.4948	41.9023	3.80809	16.887	493.647	211.528	0.428502
2014	Control	HEB_06_114	60.3518	96.7208	36.3691	81.8233	42.9858	5.02002	19.5777	509.901	212.342	0.416439
2013	Saline	HEB_06_114	65.4841	93.2797	27.7957	60.7461	38.4049	2.76127	14.174	387.327	168.623	0.435351
2014	Saline	HEB_06_114	62.6578	94.717	32.0591	67.3782	39.0583	3.61185	13.9286	441.304	137.929	0.312549
2013	Control	HEB_06_115	71.006	103.206	32.2	77.5207	42.418	2.78054	15.062	411.703	106.909	0.259674
2014	Control	HEB_06_115	67.7555	104.461	36.7054	90.0262	43.5808	3.59622	16.6217	445.911	125.472	0.281384
2013	Saline	HEB_06_115	69.014	97.2067	28.1926	61.7378	34.1233	2.21147	12.0043	324.414	66.8076	0.205933
2014	Saline	HEB_06_115	65.9599	101.926	35.9657	68.4788	34.4577	2.5271	11.0129	378.305	54.5269	0.144134
2013	Control	HEB_06_116	71.6778	104.537	32.8589	100.188	41.8884	3.28503	16.2142	659.638	279.402	0.423569
2014	Control	HEB_06_116	68.3158	104.08	35.7644	116.495	43.0361	4.33389	17.9733	589.747	247.814	0.420203
2013	Saline	HEB_06_116	66.9547	95.8609	28.9062	65.8373	33.94	2.70346	12.9825	498.41	177.818	0.356771
2014	Saline	HEB_06_116	60.303	99.4756	39.1726	73.037	34.2682	3.1256	12.1962	510.268	149.424	0.292834
2013	Control	HEB_06_117	74.2766	108.062	33.7852	65.5155	42.8329	3.94951	13.3774	576.298	243.66	0.422803
2014	Control	HEB_06_117	66.4574	104.631	38.1738	75.984	44.0042	5.07158	16.7623	548.011	226.529	0.413365
2013	Saline	HEB_06_117	69.3957	98.9526	29.5569	54.188	34.505	2.53285	11.5287	442.097	160.558	0.363175
2014	Saline	HEB_06_117	62.4931	97.1661	34.673	60.0453	34.8615	3.53982	12.1292	473.702	138.054	0.291435
2013	Control	HEB_06_118	81.1724	109.296	28.1235	76.3473	31.6828	3.26289	14.5062	631.547	226.095	0.358001
2014	Control	HEB_06_118	75.9251	108.658	32.7326	88.6491	32.551	4.47059	17.8952	597.314	214.56	0.359207
2013	Saline	HEB_06_118	75.0993	104.118	29.0184	59.9622	29.4889	2.48325	12.3716	486.539	157.319	0.323343
2014	Saline	HEB_06_118	71.7924	104.987	33.195	66.4932	29.6314	3.34536	12.7298	523.435	129.388	0.24719
2013	Control	HEB_06_120	85.6185	113.349	27.7307	91.9539	34.5613	4.03338	12.447	520.58	126.628	0.243245
2014	Control	HEB_06_120	83.1216	113.257	30.1351	106.88	35.5194	4.45778	13.6797	499.722	132.921	0.265989
2013	Saline	HEB_06_120	83.1691	107.236	24.0668	64.4606	29.9743	1.56374	9.33252	397.748	64.0932	0.16114
2014	Saline	HEB_06_120	84.6728	107.519	22.8462	71.507	30.1131	2.39755	8.34909	425.235	52.0369	0.122372
2013	Control	HEB_06_121	82.9043	109.592	26.6873	73.0608	35.1596	1.70202	6.50878	395.525	71.4293	0.180594
2014	Control	HEB_06_121	82.9114	111.607	28.696	84.8285	36.1192	2.23411	7.62119	385.631	96.9145	0.251314
2013	Saline	HEB_06_121	80.9087	103.498	22.5892	63.2203	31.2625	1.00863	4.59064	296.334	35.9446	0.121297
2014	Saline	HEB_06_121	83.5621	109.276	25.714	70.1437	31.487	1.55104	3.82385	309.726	28.0834	0.0906717
2013	Control	HEB_06_122	73.5438	110.665	37.1208	78.4771	36.501	4.10082	12.4897	419.834	140.762	0.33528
2014	Control	HEB_06_122	66.7312	106.533	39.8017	91.0981	37.5336	4.92661	14.8192	440.775	152.23	0.34537
2013	Saline	HEB_06_122	70.2917	101.45	31.1578	51.7731	29.3399	2.24242	10.1232	326.882	91.1797	0.278938
2014	Saline	HEB_06_122	66.2547	101.702	35.4473	57.3258	29.4061	3.10302	10.0587	371.023	78.7561	0.212267
2013	Control	HEB_06_124	91.3247	116.888	25.5631	66.0531	37.3063	3.11667	12.2633	503.683	159.353	0.316376
2014	Control	HEB_06_124	90.2668	115.643	25.376	76.6669	38.2237	4.29873	15.4079	552.554	172.454	0.312103
2013	Saline	HEB_06_124	81.1484	107.379	26.2303	66.7707	39.1904	2.4487	10.554	406.474	122.953	0.302486
2014	Saline	HEB_06_124	76.6639	107.605	30.9412	74.1261	39.9636	3.317	11.1029	490.043	103.342	0.210884
2013	Control	HEB_06_125	86.5625	114.586	28.024	65.0809	38.4252	1.81717	6.81424	422.914	91.3853	0.216085
2014	Control	HEB_06_125	88.0712	116.673	28.6015	75.4889	39.4272	2.2387	8.55832	433.625	112.989	0.260568
2013	Saline	HEB_06_125	82.7529	108.095	25.3417	56.9266	35.9448	1.09905	5.11732	326.107	55.1618	0.169153
2014	Saline	HEB_06_125	81.413	109.096	27.6828	63.1108	36.4662	1.4377	4.75566	362.133	42.9803	0.118687
2013	Control	HEB_06_126	77.0189	104.387	27.3676	52.6994	34.9657	3.82851	10.5624	445.912	92.8965	0.208329
2014	Control	HEB_06_126	71.8128	102.881	31.0678	61.0516	35.969	4.46241	12.1075	477.971	113.665	0.237806
2013	Saline	HEB_06_126	72.601	99.5845	26.9835	59.3077	27.7929	2.39764	8.19045	352.435	52.6446	0.149374
2014	Saline	HEB_06_126	68.9733	101.998	33.0251	65.7916	27.7672	2.71637	7.59258	410.905	43.0037	0.104656
2013	Control	HEB_06_131	86.0621	112.907	26.8451	50.6381	33.0259	2.09884	7.81742	396.504	88.1373	0.222286
2014	Control	HEB_06_131	89.5575	116.994	27.437	58.6254	33.8863	2.76662	10.2154	388.711	111.719	0.287409
2013	Saline	HEB_06_131	83.8035	107.141	23.3376	54.5903	33.1563	1.50824	6.29484	297.846	51.6064	0.173265
2014	Saline	HEB_06_131	84.7756	111.526	26.7502	60.515	33.5479	1.98644	6.49328	313.206	43.3027	0.138256
2013	Control	HEB_06_133	77.5835	112.817	35.2334	79.3541	26.5057	3.06955	15.4401	521.235	131.517	0.252319
2014	Control	HEB_06_133	73.7141	110.74	37.0261	92.1739	27.0892	4.0209	16.9483	536.938	144.439	0.269004
2013	Saline	HEB_06_133	71.5476	109.01	37.4629	63.6299	37.1122	2.45338	12.2667	410.314	87.6557	0.213631
2014	Saline	HEB_06_133	68.1014	102.302	34.2002	70.5938	37.8809	2.86448	11.2662	468.988	71.1509	0.151712
2013	Control	HEB_06_134	84.5606	111.505	26.9446	75.3659	35.8102	1.23859	5.1576	462.667	59.1697	0.127889
2014	Control	HEB_06_134	79.8762	109	29.1243	87.5205	36.7177	1.80514	7.46261	505.829	88.6389	0.175235
2013	Saline	HEB_06_134	77.9295	101.704	23.7745	63.706	36.3797	0.935114	4.04054	370.154	29.7968	0.0804983
2014	Saline	HEB_06_134	76.1734	103.645	27.4713	70.6842	36.9683	1.40124	4.23134	441.195	22.1948	0.0503061
2013	Control	HEB_06_136	86.1069	113.671	27.5642	73.5121	36.3942	4.28231	13.0004	472.16	137.574	0.29137
2014	Control	HEB_06_136	82.1142	112.041	29.9269	85.368	37.4671	5.34727	16.3039	521.026	149.774	0.28746
2013	Saline	HEB_06_136	84.1288	108.974	24.8452	66.1296	26.3118	2.48728	10.9717	380.001	89.0756	0.234409
2014	Saline	HEB_06_136	83.0259	108.961	25.9347	73.3989	26.1588	3.57778	11.5501	457.665	76.6045	0.167381
2013	Control	HEB_06_137	78.554	109.677	31.1229	73.6887	35.1866	3.22558	14.4309	469.634	151.412	0.322404
2014	Control	HEB_06_137	75.7719	110.223	34.451	85.554	36.1516	4.20724	16.8831	479.967	157.068	0.327248
2013	Saline	HEB_06_137	75.5576	103.213	27.6557	61.5978	30.9567	2.4411	11.9775	365.216	93.4095	0.255765
2014	Saline	HEB_06_137	75.4571	106.023	30.5663	68.327	31.1586	2.99322	11.8925	409.667	79.0754	0.193024
2013	Control	HEB_06_138	76.4318	107.213	30.7812	58.2009	43.2453	4.30054	14.5449	456.722	171.83	0.376226
2014	Control	HEB_06_138	69.8564	101.891	32.0348	67.4665	44.3759	5.02476	16.7443	476.923	175.681	0.368364
2013	Saline	HEB_06_138	70.4903	97.1126	26.6222	58.2154	38.2776	2.30504	11.8924	357.616	118.796	0.332188
2014	Saline	HEB_06_138	66.233	95.3188	29.0858	64.562	38.9035	3.05611	11.4878	408.034	98.7363	0.241981
2013	Control	HEB_06_140	68.2936	112.202	43.9083	60.7064	34.6634	0.968392	7.34023	408.273	92.792	0.227279
2014	Control	HEB_06_140	70.0153	105.583	35.5672	70.3494	35.6153	1.5642	9.80425	425.162	115.532	0.271737
2013	Saline	HEB_06_140	69.1545	99.7316	30.5771	49.0238	30.638	1.0146	6.04013	315.842	57.3875	0.181697
2014	Saline	HEB_06_140	66.3877	98.7926	32.4049	54.2723	30.8238	1.36709	6.14311	354.376	46.9076	0.132367
2013	Control	HEB_06_144	80.7035	112.273	31.5692	77.4485	42.9266	5.07712	15.8826	505.801	210.725	0.416616
2014	Control	HEB_06_144	83.0429	114.839	31.7963	89.9196	44.1349	5.8431	17.9893	515.537	200.218	0.388368
2013	Saline	HEB_06_144	80.3087	107.971	27.6628	56.693	32.1666	2.11983	12.3335	395.392	131.098	0.331565
2014	Saline	HEB_06_144	77.8515	108.7	30.8486	62.8331	32.3514	3.4233	12.1876	446.106	113.913	0.25535
2013	Control	HEB_06_145	87.8509	116.311	28.4602	61.852	30.9169	2.32156	9.53784	514.603	113.107	0.219794
2014	Control	HEB_06_145	98.0419	126.015	27.9735	71.7197	31.7437	3.0377	11.645	581.117	130.32	0.224259
2013	Saline	HEB_06_145	88.1737	114.169	25.9952	56.5856	30.5637	1.69528	7.64838	421.443	71.7003	0.17013
2014	Saline	HEB_06_145	90.2909	118.706	28.4149	62.7333	30.795	2.15575	7.40507	522.047	58.859	0.112747
2013	Control	HEB_06_146	98.5239	120.289	21.7651	69.2309	37.1613	0.996989	5.86505	440.43	82.1989	0.186633
2014	Control	HEB_06_146	98.0924	125.141	27.049	80.3406	38.1683	1.78155	8.15036	476.058	108.105	0.227084
2013	Saline	HEB_06_146	92.8789	115.967	23.088	58.9543	32.6527	1.26998	4.72959	349.005	51.7387	0.148246
2014	Saline	HEB_06_146	93.2127	119.122	25.9095	65.3746	32.9513	1.66324	4.82192	409.481	41.256	0.100752
2013	Control	HEB_06_147	101.207	125.793	24.586	71.7525	33.4756	1.93598	9.25578	482.208	66.3582	0.137613
2014	Control	HEB_06_147	94.7271	127.277	32.5499	83.3088	34.4285	2.26361	10.4562	525.708	93.4156	0.177695
2013	Saline	HEB_06_147	94.3307	121.767	27.4366	64.8016	27.8046	0.632316	6.54631	386.675	32.0516	0.0828902
2014	Saline	HEB_06_147	91.2235	119.848	28.6248	71.915	27.8	1.33529	5.81842	461.661	25.493	0.0552203
2013	Control	HEB_06_152	104.694	125.185	20.4909	57.0623	29.0621	1.02584	5.97195	472.113	70.6772	0.149704
2014	Control	HEB_06_152	88.4894	116.498	28.0081	66.17	29.907	1.69423	8.67344	564.394	97.9794	0.173601
2013	Saline	HEB_06_152	94.038	121.899	27.8607	65.4759	24.9962	1.1367	4.94013	394.23	40.6107	0.103013
2014	Saline	HEB_06_152	89.5543	120.952	31.398	72.6888	24.8469	1.49169	5.30871	508.773	30.9306	0.0607945
2013	Control	HEB_06_154	99.2019	124.645	25.4436	62.5464	30.4442	2.24307	7.64261	510.914	76.2107	0.149165
2014	Control	HEB_06_154	105.496	131.284	25.7879	72.5533	31.2482	2.74813	9.73895	509.51	100.494	0.197237
2013	Saline	HEB_06_154	95.9905	125.404	29.4138	61.8714	31.0407	1.11476	5.94005	396.024	38.7692	0.097896
2014	Saline	HEB_06_154	95.5612	120.717	25.1562	68.6478	31.3132	1.76342	5.78583	438.231	31.098	0.0709625
2013	Control	HEB_06_155	89.9096	114.765	24.8551	73.3156	40.9361	3.02864	11.8038	607.016	152.887	0.251866
2014	Control	HEB_06_155	89.5241	116.744	27.2202	85.0832	42.0987	4.06048	14.0924	610.454	156.068	0.255659
2013	Saline	HEB_06_155	86.2282	109.177	22.9489	53.5788	30.6869	1.56521	9.32689	478.319	91.3505	0.190983
2014	Saline	HEB_06_155	87.9062	113.565	25.6591	59.3535	30.7909	2.94447	9.0448	542.63	75.7124	0.139528
2013	Control	HEB_06_168	86.0231	113.754	27.7312	63.4045	36.5664	1.79962	7.95454	426.04	81.0004	0.190124
2014	Control	HEB_06_168	83.8564	113.628	29.7718	73.5208	37.5219	2.57801	9.68374	454.335	105.374	0.231931
2013	Saline	HEB_06_168	81.3634	108.909	27.5456	54.2228	34.8291	1.13934	6.0079	334.51	44.9821	0.134472
2014	Saline	HEB_06_168	78.2347	111.508	33.2736	60.087	35.2944	1.94394	5.68332	386.062	36.7594	0.0952164
2013	Control	HEB_06_169	86.8968	114.5	27.6036	67.0418	41.0023	3.90966	13.7673	497.943	174.158	0.349754
2014	Control	HEB_06_169	82.6523	112.324	29.6713	77.8278	42.0573	4.73404	15.8406	532.291	174.751	0.328301
2013	Saline	HEB_06_169	82.9709	108.296	25.3255	68.3889	38.2803	2.19721	11.0932	396.881	111.831	0.281775
2014	Saline	HEB_06_169	82.895	110.217	27.322	75.9358	38.9369	3.01546	10.5931	467.036	94.752	0.202879
2013	Control	HEB_06_180	78.2803	107.66	29.3797	60.8019	33.5342	3.84982	16.7127	447.163	162.216	0.362767
2014	Control	HEB_06_180	72.5778	104.827	32.2491	70.4812	34.4157	4.55848	18.2661	455.291	163.844	0.359867
2013	Saline	HEB_06_180	73.4179	101.22	27.8023	53.636	32.8828	2.18178	13.5565	345.621	97.4688	0.282011
2014	Saline	HEB_06_180	68.8169	99.5739	30.757	59.4337	33.2476	2.80178	12.4911	383.991	83.2095	0.216696
2013	Control	HEB_06_313	74.8907	106.782	31.8912	86.2801	47.0501	3.47805	15.1088	484.514	156.435	0.32287
2014	Control	HEB_06_313	71.1649	104.224	33.0587	100.243	48.3161	4.2494	16.9183	491.504	164.643	0.334979
2013	Saline	HEB_06_313	70.6014	100.346	29.7444	60.8108	37.7809	1.87177	12.215	376.613	109.839	0.29165
2014	Saline	HEB_06_313	66.084	99.2872	33.2032	67.4299	38.3188	2.75973	11.6479	421.009	90.025	0.213832
2013	Control	HEB_06_379	77.1415	106.953	29.8118	59.6787	33.8191	2.00827	7.94354	391.521	92.2621	0.23565
2014	Control	HEB_06_379	73.326	106.984	33.6584	69.1011	34.8192	2.59645	10.1089	423.396	110.723	0.261512
2013	Saline	HEB_06_379	74.8402	101.28	26.4394	37.937	25.3452	1.02698	6.13752	306.699	45.0849	0.147
2014	Saline	HEB_06_379	69.1153	99.3411	30.2258	41.8662	25.1567	1.78769	6.11353	354.831	37.5714	0.105886
2013	Control	HEB_07_005	75.9041	109.338	33.434	79.7248	38.7718	3.60418	12.1122	569.163	118.708	0.208566
2014	Control	HEB_07_005	72.681	108.972	36.2913	92.5596	39.8993	4.22741	13.5345	536.754	131.773	0.245499
2013	Saline	HEB_07_005	76.4854	103.638	27.1522	53.0209	28.0689	1.7709	9.252	434.75	68.004	0.156421
2014	Saline	HEB_07_005	75.0779	104.572	29.494	58.7207	28.0116	2.53776	8.59437	461.517	56.7983	0.123069
2013	Control	HEB_07_006	96.492	120.034	23.5415	49.5669	30.8104	1.30026	7.7622	377.688	39.2254	0.103857
2014	Control	HEB_07_006	88.9645	118.122	29.1574	57.3651	31.5335	1.83882	9.469	432.161	76.5916	0.177229
2013	Saline	HEB_07_006	91.5462	114.884	23.3376	52.2549	37.4832	0.785284	5.7226	302.509	20.5012	0.0677707
2014	Saline	HEB_07_006	93.5026	120.694	27.1918	57.9028	38.2203	1.39165	5.38791	367.251	15.5034	0.0422148
2013	Control	HEB_07_015	82.469	108.774	26.3055	63.6651	35.363	3.57861	14.7338	542.668	171.747	0.316487
2014	Control	HEB_07_015	81.273	111.001	29.7282	73.8737	36.2308	4.34988	17.1694	541.148	175.684	0.324651
2013	Saline	HEB_07_015	76.1554	99.4908	23.3354	65.2615	38.0821	2.01417	12.2485	422.652	119.368	0.282427
2014	Saline	HEB_07_015	72.7815	103.234	30.4522	72.4403	38.801	2.79531	11.8769	470.704	98.8168	0.209934
2013	Control	HEB_07_020	76.3922	110.782	34.3896	64.2535	43.5504	5.35823	14.4848	547.527	251.944	0.460148
2014	Control	HEB_07_020	72.6407	106.001	33.3602	74.5092	44.6949	6.21696	17.3767	494.638	227.997	0.460938
2013	Saline	HEB_07_020	72.4861	102.56	30.0735	53.7073	38.0247	2.68749	12.0093	409.85	156.423	0.381659
2014	Saline	HEB_07_020	68.5317	102.048	33.5158	59.5091	38.628	3.72787	12.1858	415.167	133.621	0.321849
2013	Control	HEB_07_023	75.6512	104.256	28.6044	46.0088	35.9456	4.09359	13.3245	454.306	184.237	0.405535
2014	Control	HEB_07_023	73.377	105.589	32.2119	53.2487	36.8912	4.83755	16.8081	494.678	188.105	0.380257
2013	Saline	HEB_07_023	72.5638	98.02	25.4562	60.2874	34.0652	2.15566	11.5572	362.216	133.417	0.368335
2014	Saline	HEB_07_023	69.0811	96.5602	27.4791	66.8967	34.4834	3.02861	12.2727	429.321	112.956	0.263105
2013	Control	HEB_07_024	90.4476	116.756	26.308	80.2255	32.9335	2.91009	13.7451	420.14	105.362	0.250777
2014	Control	HEB_07_024	96.9817	121.674	24.6926	93.2076	33.8701	3.55514	14.5815	423.13	121.778	0.287803
2013	Saline	HEB_07_024	87.2149	111.233	24.0181	67.4095	27.6762	1.7695	10.5986	321.239	60.0661	0.186983
2014	Saline	HEB_07_024	89.1773	115.434	26.2567	74.8225	27.6697	2.28739	9.13027	350.186	48.3772	0.138147
2013	Control	HEB_07_025	85.8345	114.222	28.3877	62.7425	36.9971	1.89838	7.01076	355.283	81.6397	0.229788
2014	Control	HEB_07_025	79.3875	112.168	32.7808	72.748	38.0416	2.57133	8.41971	372.34	104.53	0.280738
2013	Saline	HEB_07_025	81.9971	107.79	25.7932	54.1483	29.6768	1.21364	5.19865	271.397	44.1244	0.162582
2014	Saline	HEB_07_025	87.3704	116.719	29.349	60.0045	29.7607	1.83511	4.58341	300.154	34.4629	0.114817
2013	Control	HEB_07_027	98.8001	122.369	23.5693	72.8436	29.2222	2.18813	7.21977	439.709	65.3409	0.148601
2014	Control	HEB_07_027	93.4017	119.806	26.4039	84.5465	30.025	2.56723	8.95798	501.781	94.4762	0.188282
2013	Saline	HEB_07_027	92.6091	115.316	22.7072	56.7505	28.2766	0.79873	5.33194	357.09	35.1999	0.0985745
2014	Saline	HEB_07_027	92.8051	118.527	25.7217	62.9036	28.3643	1.52649	5.07377	439.9	28.5692	0.0649448
2013	Control	HEB_07_033	82.2316	112.472	30.2407	46.8883	32.1891	2.73176	11.648	470.7	144.594	0.307189
2014	Control	HEB_07_033	93.7688	118.135	24.366	54.2106	33.0458	3.91837	15.3377	526.134	155.693	0.295919
2013	Saline	HEB_07_033	83.845	108.999	25.1537	45.7233	31.4606	2.10612	9.93707	380.933	95.4194	0.250489
2014	Saline	HEB_07_033	82.0653	108.678	26.6131	50.5967	31.74	3.04352	10.8862	463.905	82.3842	0.177589
2013	Control	HEB_07_036	80.6627	110.402	29.7388	56.2596	35.0467	5.03837	13.5863	437.737	161.742	0.369497
2014	Control	HEB_07_036	72.784	105.94	33.1562	65.1506	36.068	5.72262	15.5642	461.359	163.647	0.354707
2013	Saline	HEB_07_036	76.533	103.682	27.1491	46.7842	26.7356	2.274	10.7931	342.798	96.8348	0.282484
2014	Saline	HEB_07_036	69.9936	99.677	29.6834	51.7717	26.6318	3.26521	10.29	392.568	83.2322	0.21202
2013	Control	HEB_07_042	98.4078	121.756	23.3487	61.9833	24.6705	2.7564	10.294	487.159	105.375	0.216305
2014	Control	HEB_07_042	97.1794	121.831	24.6512	71.8165	25.372	3.50307	12.8388	550.309	123.123	0.223734
2013	Saline	HEB_07_042	91.5831	116.255	24.6722	43.8494	24.6766	1.24093	8.16248	397.291	58.5834	0.147457
2014	Saline	HEB_07_042	89.7557	115.48	25.7245	48.4799	24.5638	2.36273	8.47945	489.899	51.1082	0.104324
2013	Control	HEB_07_046	88.8649	114.702	25.8367	60.9217	31.4125	3.76796	12.8354	532.945	184.757	0.346672
2014	Control	HEB_07_046	90.4196	116.779	26.3589	70.6386	32.268	4.82738	15.7543	560.14	181.83	0.324615
2013	Saline	HEB_07_046	85.2249	109.846	24.6209	57.6084	29.732	1.9115	10.5797	423.924	114.784	0.270766
2014	Saline	HEB_07_046	84.4421	111.793	27.3514	63.8792	29.896	3.29009	10.9664	494.554	99.6878	0.201571
2013	Control	HEB_07_047	98.0844	122.229	24.1444	73.0107	38.556	2.08579	6.59358	479.744	54.7685	0.114162
2014	Control	HEB_07_047	102.286	128.101	25.8153	84.7251	39.5783	2.42053	7.2801	527.033	83.2293	0.157921
2013	Saline	HEB_07_047	94.7371	118.799	24.0624	53.0493	34.8388	0.99453	4.36308	385.851	20.2381	0.0524504
2014	Saline	HEB_07_047	94.516	120.395	25.8787	58.7612	35.2778	1.42312	3.28873	463.595	15.1054	0.0325831
2013	Control	HEB_07_048	80.2742	112.093	31.8185	48.3933	43.7052	3.32124	13.6421	485.791	204.088	0.420116
2014	Control	HEB_07_048	72.9421	108.359	35.4174	56.0052	44.9195	4.60602	17.1549	530.827	200.445	0.377609
2013	Saline	HEB_07_048	75.9456	104.673	28.7275	54.4208	33.5576	2.38414	11.8843	390.189	136.956	0.350999
2014	Saline	HEB_07_048	71.3279	105.91	34.5818	60.3283	33.8332	3.54398	12.5411	467.15	120.329	0.25758
2013	Control	HEB_07_054	82.5822	111.499	28.9167	78.6	39.9871	1.68257	6.94756	422.364	84.5734	0.200238
2014	Control	HEB_07_054	80.0297	110.455	30.4249	91.2672	41.1098	2.28723	8.94189	433.995	108.785	0.25066
2013	Saline	HEB_07_054	80.4044	105.733	25.3284	57.5631	31.2308	1.08889	5.30796	325.947	50.1579	0.153884
2014	Saline	HEB_07_054	79.5067	105.678	26.1715	63.8054	31.3873	1.69406	5.26618	362.651	40.5136	0.111715
2013	Control	HEB_07_063	90.3865	116.691	26.3042	71.1526	38.0539	2.73187	10.3938	505.237	100.319	0.198558
2014	Control	HEB_07_063	102.09	126.068	23.978	82.6128	39.2036	3.31454	11.8434	547.21	117.094	0.213984
2013	Saline	HEB_07_063	95.0849	121.942	26.8567	65.7029	24.8697	1.62995	8.01623	405.513	53.675	0.132363
2014	Saline	HEB_07_063	101.947	128.188	26.2406	72.9245	24.5889	2.12175	7.29993	483.512	43.3441	0.0896443
2013	Control	HEB_07_064	102.672	127.231	24.5583	62.3265	32.0527	1.3919	7.7367	439.433	62.7766	0.142858
2014	Control	HEB_07_064	98.2162	127.812	29.5956	72.2754	32.9671	2.11141	10.1526	469.482	92.5814	0.197199
2013	Saline	HEB_07_064	91.4717	114.274	22.8022	57.0405	27.1593	1.08036	6.20712	346.334	33.6885	0.0972716
2014	Saline	HEB_07_064	91.9811	118.586	26.6048	63.2418	27.127	1.7205	6.3131	401.883	27.0033	0.0671921
2013	Control	HEB_07_065	85.7681	114.396	28.6278	69.5732	48.1736	2.93457	11.0815	508.143	161.981	0.31877
2014	Control	HEB_07_065	82.1471	111.842	29.6946	80.79	49.4769	3.82405	13.7308	522.808	168.402	0.32211
2013	Saline	HEB_07_065	80.0581	105.546	25.4879	70.2572	37.8175	2.26026	9.2036	398.978	112.754	0.282607
2014	Saline	HEB_07_065	79.7996	107.164	27.3644	78.0234	38.3428	2.71162	9.28863	454.319	92.7184	0.204082
2013	Control	HEB_07_066	79.5004	106.196	26.6953	67.7596	35.9944	4.65799	18.3081	530.799	210.374	0.396335
2014	Control	HEB_07_066	77.0235	110.045	33.0214	78.6297	37.0164	5.80627	20.427	545.485	199.371	0.365493
2013	Saline	HEB_07_066	78.0291	104.125	26.0963	60.3204	28.8965	2.99786	14.9612	418.011	131.04	0.313483
2014	Saline	HEB_07_066	74.0546	104.932	30.8779	66.9052	28.9372	3.89233	14.2795	477.612	112.5	0.235547
2013	Control	HEB_07_067	106.09	126.129	20.0394	67.7267	35.0017	2.15844	10.132	459.659	82.2749	0.178991
2014	Control	HEB_07_067	101.462	131.302	29.8397	78.5832	35.9468	2.8714	12.2062	509.2	108.059	0.212213
2013	Saline	HEB_07_067	97.477	121.855	24.3777	58.4728	31.9011	1.63761	8.1191	369.725	51.5991	0.139561
2014	Saline	HEB_07_067	97.3361	125.063	27.7266	64.8377	32.1743	2.0785	7.81892	445.622	41.0932	0.0922154
2013	Control	HEB_07_068	95.6243	119.807	24.183	94.7388	36.8981	3.40222	14.5064	570.085	191.648	0.336174
2014	Control	HEB_07_068	93.62	119.176	25.5562	110.142	37.8976	4.21327	15.7256	554.598	184.574	0.332807
2013	Saline	HEB_07_068	89.9118	113.1	23.1881	67.1197	32.558	2.11104	11.3675	441.086	118.318	0.268243
2014	Saline	HEB_07_068	89.6743	114.725	25.0507	74.4793	32.8533	2.77321	10.2652	482.404	99.1061	0.205442
2013	Control	HEB_07_071	75.2308	109.399	34.1678	104.072	39.5087	4.11884	17.472	614.38	244.785	0.398425
2014	Control	HEB_07_071	76.3234	107.64	31.3166	121.034	40.6008	4.95684	19.0591	560.603	223.762	0.399145
2013	Saline	HEB_07_071	75.3137	103.322	28.008	67.567	32.2379	2.53878	14.1776	465.699	158.639	0.340646
2014	Saline	HEB_07_071	79.9503	108.578	28.6275	74.9676	32.4744	3.15661	13.0838	482.776	131.4	0.272176
2013	Control	HEB_07_072	84.9989	112.395	27.3958	71.0397	41.7784	3.75392	14.6424	548.922	205.604	0.374559
2014	Control	HEB_07_072	78.335	112.415	34.0804	82.4676	42.9503	5.03047	16.4555	567.942	196.821	0.34655
2013	Saline	HEB_07_072	80.244	104.218	23.9738	62.6387	32.0075	2.67448	11.6758	434.654	137.068	0.31535
2014	Saline	HEB_07_072	81.8515	110.11	28.2588	69.4954	32.1963	3.59971	10.6325	501.33	111.575	0.222558
2013	Control	HEB_07_074	82.4285	110.286	27.8578	87.6936	40.7641	3.94392	16.4152	532.114	191.043	0.359027
2014	Control	HEB_07_074	87.1358	113.458	26.3221	101.887	41.7401	4.72122	18.7587	534.866	186.938	0.349504
2013	Saline	HEB_07_074	77.7256	100.604	22.8789	59.4694	43.1869	1.69496	13.5375	415.193	124.514	0.299893
2014	Saline	HEB_07_074	78.249	106.258	28.0092	65.9268	44.2044	2.9688	13.077	464.9	104.471	0.224717
2013	Control	HEB_07_075	86.4208	113.565	27.1446	65.3995	36.785	4.21169	17.1251	557.188	202.189	0.362875
2014	Control	HEB_07_075	85.3034	113.39	28.0863	75.8592	37.7602	5.1616	18.8877	581.293	194.503	0.334603
2013	Saline	HEB_07_075	82.911	107.396	24.4847	56.5791	33.9777	2.22291	13.7594	443.267	132.205	0.298253
2014	Saline	HEB_07_075	83.3951	110.985	27.5895	62.7215	34.378	3.36004	12.9746	515.81	109.908	0.213079
2013	Control	HEB_07_076	90.3451	115.93	25.5852	72.3385	39.8892	3.81816	16.8173	451.95	162.668	0.359923
2014	Control	HEB_07_076	86.4639	115.208	28.7445	83.9615	40.9856	4.94652	18.1942	482.039	168.763	0.350101
2013	Saline	HEB_07_076	81.1559	105.3	24.1441	57.7543	32.8245	2.45265	13.4388	356.859	110.898	0.310763
2014	Saline	HEB_07_076	77.2289	105.985	28.7564	64.0275	33.0986	3.52782	12.3604	414.785	92.8391	0.223825
2013	Control	HEB_07_077	87.188	114.099	26.9113	61.041	39.8716	3.32544	14.9668	451.145	118.842	0.263424
2014	Control	HEB_07_077	86.7115	115.251	28.5399	70.7923	40.9592	4.12228	16.7131	480.458	133.819	0.278523
2013	Saline	HEB_07_077	83.2421	107.301	24.0588	60.8665	33.3969	2.05401	12.0427	355.927	73.2833	0.205894
2014	Saline	HEB_07_077	83.0184	107.728	24.7092	67.5252	33.713	2.73028	11.2277	413.044	60.8526	0.147327
2013	Control	HEB_07_078	80.2371	110.133	29.8958	89.3676	40.5442	4.56586	16.396	514.445	206.533	0.401468
2014	Control	HEB_07_078	76.1242	109.403	33.2788	103.852	41.5824	5.35572	18.344	521.757	193.376	0.370624
2013	Saline	HEB_07_078	78.8661	105.478	26.6122	62.1742	38.37	2.24622	13.0186	401.854	124.235	0.309156
2014	Saline	HEB_07_078	78.9444	107.651	28.7061	68.9517	39.0394	3.17899	12.0821	452.127	103.713	0.229389
2013	Control	HEB_07_079	81.7921	110.282	28.4898	78.9763	38.4365	3.97374	17.1061	622.93	241.501	0.387685
2014	Control	HEB_07_079	76.7509	109.202	32.4515	91.7854	39.4269	5.17774	20.0405	666.314	229.683	0.344707
2013	Saline	HEB_07_079	75.346	98.4393	23.0934	75.442	36.7702	2.83326	14.4374	504.811	178.322	0.353246
2014	Saline	HEB_07_079	74.1385	103.841	29.7022	83.8134	37.3516	3.68879	14.5159	606.042	146.426	0.24161
2013	Control	HEB_07_083	79.2035	109.971	30.7674	65.8385	42.4129	4.10385	16.0299	495.934	167.166	0.337072
2014	Control	HEB_07_083	74.9408	107.077	32.1361	76.3999	43.6323	4.83047	17.9045	500.133	168.89	0.33769
2013	Saline	HEB_07_083	75.8313	101.075	25.2437	63.0197	30.2013	2.43575	12.9418	385.286	105.821	0.274656
2014	Saline	HEB_07_083	75.0944	103.042	27.9478	69.9286	30.2498	2.96359	12.1487	429.449	89.0643	0.207392
2013	Control	HEB_07_088	78.97	108.692	29.7221	67.1226	43.5872	4.9293	16.5493	525.949	253.761	0.482482
2014	Control	HEB_07_088	73.4863	106.721	33.2348	77.8933	44.7545	5.97131	19.411	537.99	236.6	0.439786
2013	Saline	HEB_07_088	74.3746	100.341	25.9667	61.8536	36.5432	3.0393	13.7683	413.068	173.956	0.421131
2014	Saline	HEB_07_088	69.7692	100.117	30.3477	68.6219	37.038	3.84584	13.7807	469.513	149.543	0.318506
2013	Control	HEB_07_089	77.4502	109.478	32.0274	95.1437	38.7529	4.90609	18.6121	616.858	226.404	0.367027
2014	Control	HEB_07_089	83.8548	114.431	30.576	110.636	39.7772	5.71496	20.4452	579.714	215.277	0.37135
2013	Saline	HEB_07_089	76.2533	104.797	28.5435	72.0658	35.1664	2.63869	15.1506	473.247	158.844	0.335647
2014	Saline	HEB_07_089	75.2999	107.82	32.5202	80.014	35.6266	3.46528	14.326	504.92	130.574	0.258603
2013	Control	HEB_07_094	80.1081	106.996	26.8879	62.3051	27.2438	3.68465	15.0271	486.096	176.866	0.36385
2014	Control	HEB_07_094	85.6099	112.444	26.834	72.284	27.8719	4.58224	16.6179	487.11	179.572	0.368648
2013	Saline	HEB_07_094	74.6673	97.8571	23.1898	64.6282	35.7477	2.72664	12.1722	375.978	126.468	0.33637
2014	Saline	HEB_07_094	71.4651	101.662	30.1966	71.7333	36.4069	3.05276	11.1874	415.593	102.159	0.245815
2013	Control	HEB_07_103	81.7068	112.579	30.8717	64.949	37.6434	3.51154	15.1031	481.357	177.159	0.36804
2014	Control	HEB_07_103	86.1211	113.629	27.5077	75.3572	38.6729	4.27913	16.6539	476.5	170.926	0.358713
2013	Saline	HEB_07_103	81.1201	105.796	24.6757	61.9314	32.2179	2.22038	11.992	370.068	101.622	0.274602
2014	Saline	HEB_07_103	80.2664	105.541	25.275	68.7118	32.4783	2.75812	10.9132	403.807	84.257	0.208657
2013	Control	HEB_07_104	79.0777	110.21	31.1326	66.2524	39.2428	4.14695	14.4279	569.108	219.572	0.385819
2014	Control	HEB_07_104	73.0025	108.736	35.7332	76.8542	40.2392	4.93373	16.6156	591.152	202.765	0.343
2013	Saline	HEB_07_104	75.6099	103.561	27.951	56.5148	38.2361	2.46727	11.7247	452.6	133.161	0.294215
2014	Saline	HEB_07_104	70.4268	101.453	31.0262	62.6483	38.9134	3.06187	11.145	525.623	111.175	0.211511
2013	Control	HEB_07_105	87.2162	111.991	24.7749	69.5464	29.8286	3.8385	17.0186	482.992	134.626	0.278733
2014	Control	HEB_07_105	95.9365	119.219	23.2822	80.7123	30.6607	4.32726	18.4899	466.455	144.052	0.308823
2013	Saline	HEB_07_105	83.8132	105.666	21.8523	59.7674	27.6657	2.44788	13.7248	367.603	84.0994	0.228778
2014	Saline	HEB_07_105	86.3213	111.075	24.7532	66.2841	27.7006	2.51198	12.5032	391.725	67.5744	0.172505
2013	Control	HEB_07_107	78.6694	109.134	30.465	68.6522	34.8612	3.67371	15.8821	512.657	225.776	0.440404
2014	Control	HEB_07_107	85.9225	113.003	27.0803	79.6543	35.8824	4.53047	17.0865	479.122	208.618	0.435417
2013	Saline	HEB_07_107	79.3294	103.536	24.2066	56.4645	26.3085	2.56781	12.6429	386.928	140.908	0.364171
2014	Saline	HEB_07_107	83.1943	109.671	26.4767	62.5889	26.1761	3.02139	11.384	402.161	117.552	0.2923
2013	Control	HEB_07_108	77.3475	105.265	27.9175	53.3374	33.379	3.46416	18.2051	532.284	212.324	0.398893
2014	Control	HEB_07_108	68.5708	105.688	37.1175	61.785	34.2167	4.46484	21.1313	523.624	209.556	0.400203
2013	Saline	HEB_07_108	73.1454	100.057	26.9112	56.8144	35.5438	2.37217	15.2665	411.585	154.773	0.37604
2014	Saline	HEB_07_108	69.9585	99.1357	29.1772	63.0005	36.1046	3.11598	15.1428	451.627	131.53	0.291236
2013	Control	HEB_07_109	76.1789	105.046	28.8667	75.3663	35.5269	4.08119	14.9657	520.891	204.751	0.393078
2014	Control	HEB_07_109	83.0189	110.739	27.7202	87.4532	36.4468	4.50492	17.2824	502.184	196.675	0.391638
2013	Saline	HEB_07_109	73.4167	95.7098	22.2931	48.3832	34.8644	2.0919	12.3841	398.716	139.178	0.349066
2014	Saline	HEB_07_109	72.8906	100.991	28.1	53.5363	35.3465	2.50304	11.8707	428.089	112.042	0.261725
2013	Control	HEB_07_116	72.222	101.803	29.5809	96.9223	47.2559	3.99465	16.9469	586.766	228.67	0.389713
2014	Control	HEB_07_116	73.3916	102.969	29.5774	112.742	48.4493	4.8594	18.7804	540.334	214.011	0.396071
2013	Saline	HEB_07_116	73.4457	94.8873	21.4416	78.8771	43.2795	2.38105	13.7466	444.924	155.014	0.348405
2014	Saline	HEB_07_116	77.0218	101.463	24.4416	87.6343	44.2154	3.12107	12.7203	463.072	125.958	0.272006
2013	Control	HEB_07_130	68.394	104.373	35.9788	87.5623	49.7235	4.63831	15.7875	575.755	256.05	0.444721
2014	Control	HEB_07_130	66.8818	100.573	33.6916	101.752	51.1455	5.85251	18.4805	598.241	231.665	0.387243
2013	Saline	HEB_07_130	67.5496	94.8502	27.3006	63.5307	33.2212	3.26138	13.0483	458.327	158.736	0.346338
2014	Saline	HEB_07_130	64.0184	94.0431	30.0247	70.4721	33.3904	3.98457	13.0297	532.97	137.419	0.257837
2013	Control	HEB_07_133	84.3029	111.075	26.7723	57.2072	31.6945	3.94971	11.5017	590.495	203.951	0.345389
2014	Control	HEB_07_133	78.3068	107.76	29.4532	66.2995	32.5261	5.20679	14.7837	635.556	202.53	0.318666
2013	Saline	HEB_07_133	77.4587	102.472	25.0128	56.5357	32.0487	2.6893	9.84599	478.124	147.695	0.308904
2014	Saline	HEB_07_133	76.3	105.435	29.1345	62.6836	32.3777	3.74181	10.5428	574.708	124.706	0.216991
2013	Control	HEB_07_139	86.8064	114.037	27.2303	62.8811	36.8757	3.13615	11.4866	395.551	134.931	0.341121
2014	Control	HEB_07_139	77.9541	113.251	35.2973	72.8937	37.8895	4.09283	13.5573	414.042	144.448	0.348871
2013	Saline	HEB_07_139	82.1968	109.03	26.8332	50.5112	31.5146	2.03071	8.89419	305.685	78.4432	0.256615
2014	Saline	HEB_07_139	78.3641	107.979	29.6145	55.934	31.7342	2.84992	8.70379	343.199	68.1077	0.19845
2013	Control	HEB_07_140	88.593	113.828	25.2354	64.4786	42.7854	3.51289	12.4903	546.786	159.692	0.292056
2014	Control	HEB_07_140	85.6364	114.509	28.8729	74.7783	43.9112	4.54752	14.9111	557.428	162.153	0.290894
2013	Saline	HEB_07_140	85.3095	109.564	24.2543	55.1381	37.5387	2.09844	9.80369	430.107	99.1744	0.230581
2014	Saline	HEB_07_140	87.1623	114.794	27.6313	61.11	38.117	3.13251	9.4205	489.264	82.0222	0.167644
2013	Control	HEB_07_152	93.0221	117.648	24.6259	69.0313	36.0573	2.06196	8.26415	494.949	87.2779	0.176337
2014	Control	HEB_07_152	100.049	123.011	22.9619	80.0885	37.0871	2.64744	10.0481	523.994	110.937	0.211715
2013	Saline	HEB_07_152	91.4377	113.255	21.8173	54.6261	28.5058	1.231	6.33151	392.624	53.5603	0.136416
2014	Saline	HEB_07_152	91.9688	117.419	25.4504	60.531	28.5173	1.81819	5.92951	457.713	42.4783	0.0928054
2013	Control	HEB_07_153	76.2165	104.397	28.1804	67.2765	40.3904	3.31754	13.3333	431.252	112.244	0.260275
2014	Control	HEB_07_153	70.7389	101.072	30.3334	78.0177	41.5321	3.98322	14.198	434.728	127.598	0.293512
2013	Saline	HEB_07_153	72.9322	95.9055	22.9733	49.4008	30.8639	2.21764	10.1334	330.73	67.3648	0.203685
2014	Saline	HEB_07_153	69.1892	98.6084	29.4192	54.6856	30.9882	2.51646	8.73619	362.17	54.078	0.149317
2013	Control	HEB_07_155	75.0804	109.046	33.966	82.8363	38.7815	3.87329	14.6961	491.783	175.416	0.356694
2014	Control	HEB_07_155	71.5808	106.621	35.0406	96.2157	39.8097	4.83984	16.9567	494.963	174.993	0.353548
2013	Saline	HEB_07_155	74.7922	102.416	27.624	58.7284	34.9642	2.37417	11.7568	381.465	109.447	0.286912
2014	Saline	HEB_07_155	72.5842	102.534	29.9501	65.104	35.4093	3.24447	11.3879	423.985	94.1171	0.221982
2013	Control	HEB_07_157	89.1078	116.93	27.8221	67.3499	37.3189	2.5266	10.0474	499.743	86.6852	0.17346
2014	Control	HEB_07_157	92.9716	120.475	27.5038	78.1113	38.3636	3.14477	11.0418	601.036	109.936	0.18291
2013	Saline	HEB_07_157	88.0238	113.812	25.7883	51.2006	30.4128	1.53781	7.5155	420.394	50.8284	0.120906
2014	Saline	HEB_07_157	88.9092	117.896	28.9868	56.6997	30.546	2.08494	6.47075	547.767	40.9663	0.0747879
2013	Control	HEB_07_159	88.9151	116.202	27.2873	86.8158	31.2062	2.89969	11.5634	477.623	103.719	0.217157
2014	Control	HEB_07_159	91.8685	117.933	26.0647	100.896	31.9563	3.56823	12.7487	489.821	120.174	0.245343
2013	Saline	HEB_07_159	87.3777	111.702	24.3244	66.9943	36.541	1.73791	8.69468	372.538	57.4601	0.15424
2014	Saline	HEB_07_159	87.4049	113.498	26.0935	74.3493	37.2041	2.3057	7.65907	420.069	46.5774	0.11088
2013	Control	HEB_07_160	86.0415	113.053	27.0118	85.4893	35.7818	3.39275	14.4638	446.136	116.421	0.260953
2014	Control	HEB_07_160	84.6956	113.304	28.6086	99.3672	36.6961	4.19177	15.9964	478.515	134.41	0.28089
2013	Saline	HEB_07_160	79.3215	104.259	24.937	71.3284	35.8467	2.22711	11.4854	352.729	83.9496	0.238001
2014	Saline	HEB_07_160	77.5509	105.59	28.0396	79.2013	36.3969	2.75169	10.4043	411.512	64.2303	0.156084
2013	Control	HEB_07_166	82.7021	108.896	26.1937	82.7882	31.0881	4.20131	13.8423	589.397	245.806	0.417047
2014	Control	HEB_07_166	77.231	109.904	32.6733	96.1637	31.8804	5.39123	17.5676	610.298	237.218	0.388692
2013	Saline	HEB_07_166	77.0129	104.524	27.5107	59.669	33.3435	2.6821	11.8646	469.262	193.011	0.411308
2014	Saline	HEB_07_166	76.917	106.131	29.2142	66.1567	33.7751	3.72685	12.682	545.113	157.937	0.289733
2013	Control	HEB_07_172	85.0695	112.797	27.7274	56.2826	38.5862	4.10679	14.1285	460.468	164.144	0.356472
2014	Control	HEB_07_172	77.0171	110.031	33.0144	65.2029	39.6425	5.09352	17.182	488.416	167.855	0.343673
2013	Saline	HEB_07_172	81.1379	106.163	25.025	52.5473	32.5627	2.51877	12.0732	363.307	105.251	0.289701
2014	Saline	HEB_07_172	81.4847	104.735	23.2503	58.2213	32.8354	3.39209	12.3506	421.009	89.6634	0.212973
2013	Control	HEB_07_174	89.1204	115.478	26.3579	61.2864	30.8089	3.776	11.3865	504.472	147.221	0.291831
2014	Control	HEB_07_174	87.5794	115.871	28.2912	71.0325	31.6727	4.60639	14.2234	546.663	153.274	0.28038
2013	Saline	HEB_07_174	88.1976	112.051	23.8537	50.4312	27.7554	2.20557	9.31061	404.942	87.3021	0.215592
2014	Saline	HEB_07_174	88.2193	113.564	25.3447	55.8466	27.7835	2.99055	9.72717	482.983	75.092	0.155476
2013	Control	HEB_07_175	97.9423	120.339	22.3969	70.1282	41.7578	3.04359	11.698	570.37	118.334	0.207469
2014	Control	HEB_07_175	93.0455	119.274	26.2282	81.4111	42.8396	3.75659	13.3701	580.232	130.523	0.22495
2013	Saline	HEB_07_175	91.295	113.365	22.0702	64.2563	38.1869	1.98806	9.21633	449.656	67.7407	0.15065
2014	Saline	HEB_07_175	91.8175	117.7	25.8821	71.3069	38.8264	2.44827	8.4752	512.565	54.5849	0.106494
2013	Control	HEB_07_177	84.8005	112.959	28.1587	72.9177	38.1242	4.31748	15.1103	498.098	163.704	0.328658
2014	Control	HEB_07_177	87.4352	115.447	28.0115	84.6325	39.1786	5.47934	18.2096	548.138	170.104	0.31033
2013	Saline	HEB_07_177	84.2657	109.338	25.072	56.6618	31.622	2.52817	12.4692	402.169	111.372	0.276928
2014	Saline	HEB_07_177	86.753	113.226	26.4731	62.8041	31.8324	3.72834	12.6674	485.686	94.6463	0.194872
2013	Control	HEB_07_180	76.9557	112.053	35.0972	74.9557	47.9999	3.0744	10.6138	539.628	136.899	0.253692
2014	Control	HEB_07_180	75.3956	112.082	36.6862	87.0049	49.3595	3.82525	13.4745	542.34	150.463	0.277433
2013	Saline	HEB_07_180	74.48	101.442	26.9621	55.3736	33.5236	1.74474	8.85363	421.49	93.6407	0.222166
2014	Saline	HEB_07_180	73.1277	103.695	30.5674	61.3599	33.7383	2.54155	9.24276	472.57	78.6147	0.166356
2013	Control	HEB_08_003	83.2015	111.192	27.9905	73.6138	36.3617	3.85314	12.1036	512.102	171.485	0.334866
2014	Control	HEB_08_003	88.6641	116.126	27.4623	85.421	37.3609	4.66145	14.5758	534.221	171.058	0.3202
2013	Saline	HEB_08_003	82.0891	106.075	23.9856	51.2745	31.3311	2.41717	9.91759	404.753	111.547	0.275594
2014	Saline	HEB_08_003	84.8313	112.26	27.4283	56.7742	31.5443	2.97035	9.7193	467.168	89.613	0.191822
2013	Control	HEB_08_006	88.8295	114.889	26.0598	52.0423	40.1957	1.54396	6.86629	497.106	80.2738	0.161482
2014	Control	HEB_08_006	93.7337	117.343	23.6094	60.2467	41.2845	2.25343	9.5662	530.047	106.131	0.20023
2013	Saline	HEB_08_006	86.1096	108.329	22.2191	50.6825	34.0707	1.46807	5.7262	395.716	48.8334	0.123405
2014	Saline	HEB_08_006	87.6854	110.85	23.1646	56.1399	34.4314	1.80854	6.22786	464.519	38.9556	0.0838622
2013	Control	HEB_08_013	86.9229	114.016	27.0935	62.8559	37.4106	1.97646	7.11973	402.193	94.8064	0.235724
2014	Control	HEB_08_013	79.5781	111.552	31.974	72.8318	38.4248	2.64617	9.02115	385.728	114.72	0.297412
2013	Saline	HEB_08_013	83.7516	109.434	25.6827	43.1624	32.7322	1.37022	5.29322	299.774	52.7937	0.176111
2014	Saline	HEB_08_013	81.5631	108.31	26.7472	47.71	33.0332	1.9149	5.15661	308.831	43.4445	0.140674
2013	Control	HEB_08_014	88.8173	114.71	25.8928	58.9783	35.1165	4.01867	13.4497	514.046	175.274	0.34097
2014	Control	HEB_08_014	85.3418	114.912	29.5698	68.3688	35.9862	5.15581	15.9814	511.122	178.558	0.349345
2013	Saline	HEB_08_014	84.1975	108.177	23.979	57.1467	37.3814	3.01231	11.1279	398.155	121.616	0.305448
2014	Saline	HEB_08_014	84.2622	110.385	26.123	63.365	38.0525	3.59953	10.9727	439.656	101.517	0.230902
2013	Control	HEB_08_016	76.3879	110.173	33.7851	73.2002	43.9179	3.45769	13.1931	506.081	140.51	0.277644
2014	Control	HEB_08_016	76.6	110.797	34.1968	85.0138	45.1184	3.9833	14.0572	489.193	148.82	0.304216
2013	Saline	HEB_08_016	72.7235	101.836	29.1123	68.3458	35.0135	1.80408	10.1537	386.877	92.8319	0.239952
2014	Saline	HEB_08_016	70.3576	104.623	34.2655	75.8795	35.3923	2.36247	8.6573	415.023	72.0248	0.173544
2013	Control	HEB_08_018	94.5821	117.497	22.9152	60.1372	38.1246	1.65216	6.201	424.005	84.8044	0.200008
2014	Control	HEB_08_018	93.9909	119.302	25.3106	69.6728	39.2423	2.40141	8.22688	463.525	107.125	0.23111
2013	Saline	HEB_08_018	89.6683	111.856	22.1876	46.2196	27.2451	1.42745	4.7612	336.49	46.2084	0.137325
2014	Saline	HEB_08_018	89.4833	113.294	23.8102	51.1349	27.1366	1.85272	4.62896	397.198	36.9197	0.0929504
2013	Control	HEB_08_025	82.945	111.71	28.7648	59.0843	40.1815	3.86033	10.7202	427.759	83.4955	0.195193
2014	Control	HEB_08_025	88.1728	115.132	26.9592	68.5114	41.2875	4.39839	12.1876	421.66	107.367	0.254628
2013	Saline	HEB_08_025	81.0107	107.354	26.3437	61.4153	32.843	1.973	8.34957	324.65	50.4444	0.155381
2014	Saline	HEB_08_025	78.5061	107.864	29.3581	68.142	33.1144	2.53464	7.51178	347.3	38.5858	0.111102
2013	Control	HEB_08_031	85.7637	112.164	26.4002	60.8483	42.6992	2.7156	9.16304	477.626	102.703	0.215028
2014	Control	HEB_08_031	81.4498	109.827	28.3771	70.5514	43.9505	3.63664	10.6503	483.977	120.315	0.248596
2013	Saline	HEB_08_031	81.4422	105.021	23.5786	57.2309	28.6633	2.39616	7.23451	370.619	58.8261	0.158724
2014	Saline	HEB_08_031	82.327	108.882	26.5552	63.4568	28.5959	2.66679	6.26845	413.183	47.7763	0.11563
2013	Control	HEB_08_032	83.9408	110.74	26.7989	63.8966	31.3537	5.0995	19.8065	547.05	202.032	0.369312
2014	Control	HEB_08_032	75.3985	109.805	34.4067	74.1558	32.0815	6.02577	21.6622	596.429	195.58	0.327919
2013	Saline	HEB_08_032	77.0038	103.173	26.1687	67.9386	38.4237	2.62904	15.8487	443.06	135.651	0.306169
2014	Saline	HEB_08_032	74.6015	103.715	29.114	75.436	39.222	3.65665	14.7265	535.179	112.247	0.209738
2013	Control	HEB_08_034	79.1306	108.696	29.5654	70.1868	46.117	3.21754	16.1381	536.238	198.027	0.369289
2014	Control	HEB_08_034	83.8182	113.408	29.5896	81.4852	47.3719	3.99372	17.6679	497.454	187.077	0.376069
2013	Saline	HEB_08_034	77.8652	101.779	23.914	65.5421	36.3704	2.26335	12.7353	405.006	120.569	0.297698
2014	Saline	HEB_08_034	80.0101	107.233	27.2233	72.7458	36.8182	2.64676	11.6739	420.193	98.492	0.234397
2013	Control	HEB_08_036	97.9342	120.924	22.9903	64.3727	37.5175	2.26823	11.1859	438.984	117.82	0.268391
2014	Control	HEB_08_036	90.5203	116.803	26.2827	74.6989	38.5331	3.20923	14.7262	503.04	134.283	0.266944
2013	Saline	HEB_08_036	88.2651	111.934	23.6691	65.1341	32.8871	1.86941	9.72855	357.133	73.6897	0.206337
2014	Saline	HEB_08_036	86.4606	112.686	26.2257	72.2967	33.198	2.46863	10.1616	441.492	62.7175	0.142058
2013	Control	HEB_08_042	103.922	122.429	18.5073	61.0621	35.0112	2.78104	10.6746	490.476	104.492	0.213043
2014	Control	HEB_08_042	96.6224	117.842	21.2193	70.7822	35.9041	3.36384	12.1435	531.815	123.356	0.231952
2013	Saline	HEB_08_042	92.3747	112.57	20.1948	53.0136	35.5338	1.51665	8.07648	392.908	63.0375	0.160438
2014	Saline	HEB_08_042	90.8657	114.054	23.188	58.7368	36.0717	2.14174	7.42555	467.605	52.3754	0.112008
2013	Control	HEB_08_049	82.232	111.099	28.867	62.8025	41.9409	5.06729	14.6999	524.094	158.516	0.302456
2014	Control	HEB_08_049	89.0567	115.856	26.7998	72.8185	43.1545	5.79594	16.4865	523.346	158.812	0.303454
2013	Saline	HEB_08_049	81.8646	105.011	23.1462	54.259	29.5026	2.65682	11.6657	407.308	92.6549	0.227481
2014	Saline	HEB_08_049	85.47	110.09	24.6198	60.1283	29.5066	3.35109	10.865	452.539	76.2606	0.168517
2013	Control	HEB_08_050	84.565	113.548	28.9825	67.2359	37.302	4.74065	15.4615	585.306	189.735	0.324163
2014	Control	HEB_08_050	85.2395	115.253	30.0136	77.9747	38.3745	5.4026	16.4942	524.259	177.809	0.339163
2013	Saline	HEB_08_050	83.274	109.319	26.0452	50.3838	28.4509	2.12896	11.9097	438.894	105.24	0.239785
2014	Saline	HEB_08_050	85.4594	112.493	27.0341	55.7858	28.4414	3.08521	10.4566	444.351	87.0198	0.195835
2013	Control	HEB_08_054	85.1089	110.283	25.1739	73.2651	38.138	3.88353	16.4551	490.021	135.009	0.275517
2014	Control	HEB_08_054	76.375	106.395	30.0199	85.0918	39.2053	4.54345	17.2682	530.541	146.215	0.275596
2013	Saline	HEB_08_054	79.4857	101.144	21.6578	68.8467	30.7587	2.72482	12.8307	392.257	88.0336	0.224429
2014	Saline	HEB_08_054	80.7189	102.564	21.8451	76.44	30.906	2.79609	11.2023	466.173	71.6435	0.153684
2013	Control	HEB_08_056	78.0151	108.333	30.3178	55.2469	38.2146	3.98994	14.3498	450.679	173.995	0.386072
2014	Control	HEB_08_056	69.5942	101.682	32.0883	64.0022	39.2795	4.90727	17.18	493.513	176.259	0.357151
2013	Saline	HEB_08_056	71.8237	96.4009	24.5772	54.3032	31.1055	2.43149	11.9162	359.98	115.379	0.320515
2014	Saline	HEB_08_056	65.5563	96.1562	30.5999	60.1877	31.2771	3.20787	12.0779	428.497	97.9739	0.228646
2013	Control	HEB_08_060	75.0786	102.806	27.7271	77.7963	42.0425	4.36954	17.3155	558.355	220.262	0.394484
2014	Control	HEB_08_060	75.4817	104.371	28.8897	90.3702	43.1011	5.13948	18.7243	544.693	202.855	0.37242
2013	Saline	HEB_08_060	73.8475	97.8337	23.9862	66.798	40.452	2.48587	13.7979	431.835	135.778	0.314422
2014	Saline	HEB_08_060	73.3527	99.9047	26.552	74.1413	41.2527	3.11457	12.4683	472.508	110.739	0.234364
2013	Control	HEB_08_062	71.4161	105.544	34.1284	60.6011	34.5721	2.76399	9.62465	382.524	96.668	0.252711
2014	Control	HEB_08_062	67.2754	103.345	36.0692	70.2619	35.4645	3.56479	11.4826	433.631	116.364	0.268349
2013	Saline	HEB_08_062	68.943	96.8103	27.8673	57.0258	34.5407	1.85101	7.63666	305.464	57.3413	0.187718
2014	Saline	HEB_08_062	68.1385	100.149	32.0109	63.2276	35.0122	2.44044	7.03765	368.251	45.1292	0.12255
2013	Control	HEB_08_063	73.6899	109.307	35.6175	60.8449	43.1023	2.93337	9.50204	367.225	77.8834	0.212087
2014	Control	HEB_08_063	71.7615	103.273	31.5115	70.5108	44.3228	3.60981	11.0057	375.54	102.897	0.273998
2013	Saline	HEB_08_063	70.8209	97.8973	27.0765	48.9885	31.7303	2.25951	7.36171	278.553	44.4184	0.159461
2014	Saline	HEB_08_063	69.7346	98.6896	28.9551	54.2327	31.8809	2.35436	6.56968	302.118	34.5006	0.114196
2013	Control	HEB_08_064	69.8731	103.277	33.4044	51.417	39.9241	2.50458	9.05458	409.7	86.178	0.210344
2014	Control	HEB_08_064	61.6558	98.8311	37.1753	59.5482	40.9712	3.11356	11.0239	422.007	109.464	0.25939
2013	Saline	HEB_08_064	65.9681	92.967	26.999	57.7142	36.3132	1.72071	7.0525	315.534	52.4305	0.166164
2014	Saline	HEB_08_064	62.1532	93.9686	31.8155	64.0099	36.841	2.04333	6.66584	350.442	40.4599	0.115454
2013	Control	HEB_08_074	82.0852	111.345	29.2597	62.9959	38.0242	1.58004	9.61393	533.761	155.233	0.29083
2014	Control	HEB_08_074	79.8006	108.278	28.4775	73.0506	38.9944	2.38729	11.209	548.231	154.783	0.282332
2013	Saline	HEB_08_074	78.592	103.115	24.5226	55.7162	37.2066	2.10477	7.69166	420.427	87.9216	0.209124
2014	Saline	HEB_08_074	79.7718	106.506	26.7347	61.7589	37.8254	1.97793	6.61039	480.399	70.9857	0.147764
2013	Control	HEB_08_077	87.6602	113.088	25.4274	71.2953	43.3913	4.05037	14.5533	443.142	152.308	0.3437
2014	Control	HEB_08_077	81.227	110.801	29.5744	82.767	44.5868	4.83456	16.4954	455.176	156.87	0.344636
2013	Saline	HEB_08_077	82.5285	106.615	24.0869	62.9077	34.1296	2.27628	11.8125	343.528	92.6953	0.269833
2014	Saline	HEB_08_077	81.6439	108.253	26.6094	69.7961	34.4512	3.00402	11.0445	384.465	77.8675	0.202535
2013	Control	HEB_08_082	84.5226	112.111	27.5888	65.827	43.1318	2.97861	11.669	478.26	131.344	0.274628
2014	Control	HEB_08_082	80.3005	111.139	30.8382	76.3652	44.2595	3.72169	14.2081	526.471	145.268	0.275929
2013	Saline	HEB_08_082	80.1576	105.534	25.376	58.1784	38.2124	1.88126	9.61794	384.908	88.3837	0.229623
2014	Saline	HEB_08_082	77.3511	106.34	28.9894	64.5106	38.835	2.47919	9.61343	463.157	72.9999	0.157614
2013	Control	HEB_08_087	77.3004	107.488	30.1878	63.8627	37.3178	2.93012	11.2309	451.22	105.494	0.233798
2014	Control	HEB_08_087	69.9388	101.931	31.9918	74.0667	38.263	3.6722	13.2162	498.791	124.83	0.250266
2013	Saline	HEB_08_087	73.5508	98.6139	25.0631	56.7606	37.2865	2.01537	9.16075	361.991	66.1496	0.182738
2014	Saline	HEB_08_087	71.8695	97.4503	25.5808	62.9266	37.9207	2.47088	8.59182	434.634	54.4857	0.12536
2013	Control	HEB_08_091	86.7011	113.891	27.1895	60.1212	37.616	3.73431	13.0582	590.852	199.244	0.337216
2014	Control	HEB_08_091	85.8369	115.178	29.3411	69.6659	38.6246	4.64195	16.1054	619.322	197.391	0.318721
2013	Saline	HEB_08_091	81.3899	106.248	24.8581	48.8957	33.6024	2.37374	10.982	472.971	142.352	0.300973
2014	Saline	HEB_08_091	79.8282	109.348	29.5199	54.1297	33.9641	3.09141	11.2024	555.525	118.442	0.213208
2013	Control	HEB_08_096	85.2494	111.278	26.0283	58.2367	44.5489	3.31486	11.7167	548.952	170.571	0.310722
2014	Control	HEB_08_096	80.3801	107.857	27.4771	67.5106	45.6626	4.20633	14.3977	578.648	173.057	0.299071
2013	Saline	HEB_08_096	76.9093	101.817	24.9073	58.7672	42.4867	2.18732	9.84264	438.188	116.356	0.265538
2014	Saline	HEB_08_096	71.8402	100.951	29.1106	65.1795	43.4017	2.86923	9.8874	513.94	94.511	0.183895
2013	Control	HEB_08_106	86.087	112.535	26.4479	61.8179	45.4128	4.42843	13.1213	433.863	155.488	0.358381
2014	Control	HEB_08_106	76.2291	110.055	33.8257	71.6698	46.6554	5.53101	15.5774	445.168	158.384	0.355786
2013	Saline	HEB_08_106	80.0856	102.719	22.6332	54.305	35.5821	3.33783	10.71	335.496	92.7205	0.276368
2014	Saline	HEB_08_106	73.3825	103.164	29.7815	60.1811	35.982	3.67146	10.3543	374.077	78.1045	0.208793
2013	Control	HEB_08_110	77.696	108.967	31.2708	58.8408	46.0816	1.61423	8.08879	833.63	75.0297	0.0900036
2014	Control	HEB_08_110	72.2339	107.134	34.8999	68.2367	47.3608	2.4073	10.2331	660.24	103.204	0.156312
2013	Saline	HEB_08_110	72.6952	97.1912	24.496	63.5327	34.6132	1.63621	6.47487	610.508	49.0893	0.0804073
2014	Saline	HEB_08_110	71.0651	102.735	31.6696	70.5118	34.9335	1.97751	6.2813	567	37.6856	0.0664649
2013	Control	HEB_08_116	84.7328	113.104	28.3712	56.7095	37.0724	2.9185	10.6912	489.617	73.9322	0.151
2014	Control	HEB_08_116	80.8617	113.251	32.3895	65.7093	38.112	3.44125	11.6101	515.335	99.2762	0.192644
2013	Saline	HEB_08_116	86.4456	111.231	24.7858	54.4163	30.197	1.7926	8.12085	387.053	41.5801	0.107427
2014	Saline	HEB_08_116	91.0017	115.924	24.9226	60.3124	30.3178	2.11151	6.82571	448.318	30.657	0.0683823
2013	Control	HEB_08_118	92.1283	116.825	24.6967	69.3269	37.1973	2.75284	12.4513	489.428	108.642	0.221978
2014	Control	HEB_08_118	90.5043	116.797	26.2924	80.4878	38.2004	3.5385	14.7879	544.24	127.377	0.234046
2013	Saline	HEB_08_118	88.2845	111.546	23.2615	66.8943	33.0076	2.00834	10.2041	396.456	67.5304	0.170335
2014	Saline	HEB_08_118	87.2161	112.24	25.0242	74.2602	33.3316	2.46728	9.98481	482.405	56.8582	0.117864
2013	Control	HEB_08_120	72.817	105.55	32.7333	89.0649	37.1359	4.55775	13.681	610.069	201.717	0.330647
2014	Control	HEB_08_120	68.8052	103.91	35.1051	103.503	38.0406	5.35292	15.5757	571.25	192.724	0.337373
2013	Saline	HEB_08_120	71.0292	99.9447	28.9155	63.0678	39.6685	2.64348	11.0476	466.995	130.87	0.28024
2014	Saline	HEB_08_120	67.6504	101.378	33.728	69.9521	40.4789	3.25499	10.3174	495.974	106.704	0.215139
2013	Control	HEB_08_124	87.6196	114.57	26.9507	65.2462	32.2489	3.50362	14.1402	512.43	185.656	0.362305
2014	Control	HEB_08_124	82.0548	111.313	29.2585	75.7587	33.1505	4.9099	17.2804	545.735	181.521	0.332617
2013	Saline	HEB_08_124	83.0735	109.31	26.2366	74.2861	28.4946	2.48574	11.7228	408.704	112.538	0.275353
2014	Saline	HEB_08_124	78.3327	109.523	31.19	82.5377	28.5569	3.72216	11.9884	480.685	98.2509	0.204398
2013	Control	HEB_08_130	91.4522	116.06	24.6079	69.9541	41.7315	5.71046	16.2857	536.64	225.669	0.420523
2014	Control	HEB_08_130	86.0145	115.041	29.0262	81.172	42.9015	6.47027	20.2161	579.557	216.602	0.373736
2013	Saline	HEB_08_130	83.6631	107.421	23.7576	56.1474	32.03	2.64565	13.9454	432.194	154.338	0.357104
2014	Saline	HEB_08_130	79.4087	108.026	28.6176	62.2323	32.2211	3.71641	14.6273	516.875	133.936	0.259126
2013	Control	HEB_08_131	88.3446	114.662	26.317	53.8005	39.8374	4.08939	12.6453	521.254	203.327	0.390072
2014	Control	HEB_08_131	89.2342	116.52	27.2858	62.3385	40.825	5.02241	15.013	522.97	196.314	0.375382
2013	Saline	HEB_08_131	83.9991	107.275	23.2758	59.7688	40.2278	2.8608	10.3622	405.733	135.276	0.333411
2014	Saline	HEB_08_131	84.5134	111.791	27.2778	66.3061	41.0422	3.27056	10.137	452.526	112.582	0.248787
2013	Control	HEB_08_132	86.0677	113.273	27.2048	61.7539	37.9728	2.83457	11.9521	494.449	161.507	0.32664
2014	Control	HEB_08_132	87.3836	114.898	27.5147	71.6464	38.943	3.60951	13.6334	464.858	166.543	0.358266
2013	Saline	HEB_08_132	81.4201	106.002	24.5817	65.8971	37.0863	2.01517	9.66194	372.934	111.548	0.29911
2014	Saline	HEB_08_132	81.8201	110.78	28.9598	73.1541	37.6971	2.47536	8.77213	388.109	89.3519	0.230224
2013	Control	HEB_08_137	85.0599	112.855	27.7946	62.6075	39.9764	2.67645	13.5879	542.381	167.728	0.309243
2014	Control	HEB_08_137	89.2103	115.477	26.267	72.5904	41.0097	3.47505	15.2108	494.442	166.941	0.337636
2013	Saline	HEB_08_137	84.4073	107.496	23.0886	54.1381	37.3885	1.93095	10.9121	407.155	101.18	0.248504
2014	Saline	HEB_08_137	85.298	110.214	24.9159	59.9933	37.9941	2.4565	10.0411	415.715	84.5852	0.203469
2013	Control	HEB_08_139	86.9494	115.668	28.7186	69.1367	39.4635	4.57256	15.0369	659.611	263.583	0.399604
2014	Control	HEB_08_139	86.8762	115.734	28.8574	80.2339	40.4757	5.42382	16.8495	584.906	236.065	0.403595
2013	Saline	HEB_08_139	84.0555	109.025	24.9691	59.6827	37.6589	2.73348	12.0974	496.805	169.735	0.341652
2014	Saline	HEB_08_139	84.4767	110.917	26.4401	66.1899	38.2911	3.34917	11.2155	504.567	139.642	0.276755
2013	Control	HEB_08_140	94.1432	116.787	22.6438	65.7954	43.7918	3.79957	14.1436	530.956	184.645	0.347759
2014	Control	HEB_08_140	88.134	115.5	27.3663	76.3576	44.9347	4.80496	18.0642	565.527	185.525	0.328056
2013	Saline	HEB_08_140	85.8932	110.16	24.2663	64.8037	38.6969	2.28882	12.1329	424.678	127.329	0.299826
2014	Saline	HEB_08_140	83.7299	111.67	27.9397	71.9252	39.3459	3.25567	12.8238	501.203	107.326	0.214137
2013	Control	HEB_08_141	89.7732	115.583	25.8095	76.8956	38.2022	3.52553	15.1094	458.508	119.202	0.259978
2014	Control	HEB_08_141	90.2326	118.141	27.9087	89.2617	39.2208	4.43129	17.188	491.131	134.354	0.273561
2013	Saline	HEB_08_141	86.8536	111.705	24.8516	53.7929	34.2719	1.9944	12.2054	363.199	74.8935	0.206205
2014	Saline	HEB_08_141	88.9443	116.578	27.6341	59.5884	34.6744	2.9196	11.4129	424.506	61.6221	0.145162
2013	Control	HEB_08_142	93.0187	120.358	27.3388	52.6559	33.4924	1.48044	6.66971	419.142	77.6168	0.18518
2014	Control	HEB_08_142	92.4502	120.128	27.6783	61.0218	34.4039	2.04374	8.30685	419.418	102.416	0.244187
2013	Saline	HEB_08_142	87.9921	111.361	23.369	64.0428	30.7125	1.17421	4.98436	319.509	42.3895	0.132671
2014	Saline	HEB_08_142	90.0975	118.19	28.0929	71.0908	30.9196	1.54277	4.59162	345.963	33.7591	0.09758
2013	Control	HEB_08_147	86.134	113.114	26.9802	72.8053	43.9805	4.37888	15.0349	542.688	205.196	0.37811
2014	Control	HEB_08_147	79.6198	110.494	30.8737	84.5163	45.224	5.72681	19.2035	594.321	202.454	0.340648
2013	Saline	HEB_08_147	80.0301	105.813	25.7825	60.0506	32.1843	2.61517	13.2581	440.137	140.046	0.318187
2014	Saline	HEB_08_147	76.5656	104.73	28.1642	66.5967	32.356	4.09864	14.214	533.355	123.434	0.231429
2013	Control	HEB_08_149	80.6648	113.307	32.6422	52.2445	37.7127	4.40653	14.4058	480.253	206.649	0.430292
2014	Control	HEB_08_149	70.7622	108.619	37.8572	60.5093	38.6774	5.44652	17.3843	487.339	198.115	0.406523
2013	Saline	HEB_08_149	74.1929	112.499	38.306	56.7125	36.8642	2.74848	11.8849	373.067	136.186	0.365044
2014	Saline	HEB_08_149	67.5813	105.048	37.4664	62.8879	37.4623	3.53918	11.8522	416.747	113.277	0.271814
2013	Control	HEB_08_155	72.2162	99.4362	27.22	73.3125	38.149	3.29356	13.4025	436.145	61.9388	0.142014
2014	Control	HEB_08_155	68.5434	100.868	32.3248	85.0523	39.1415	3.67525	13.4032	439.538	87.8948	0.199971
2013	Saline	HEB_08_155	70.5604	94.4441	23.8838	47.3928	35.9547	1.19451	9.51455	334.812	23.1309	0.069086
2014	Saline	HEB_08_155	67.1009	97.6313	30.5304	52.4305	36.4806	2.00037	7.56341	367.097	18.193	0.049559
2013	Control	HEB_08_156	70.5159	108.22	37.7039	71.0031	38.9101	2.50346	7.64381	402.483	86.5427	0.215022
2014	Control	HEB_08_156	63.8042	100.687	36.8831	82.4316	39.956	3.07314	9.22766	403.134	109.884	0.272575
2013	Saline	HEB_08_156	65.7227	96.3228	30.6001	64.1474	34.0346	1.83367	5.78161	305.643	53.2078	0.174085
2014	Saline	HEB_08_156	61.0279	95.1114	34.0836	71.1839	34.4102	1.98633	5.15828	329.296	40.9892	0.124475
2013	Control	HEB_08_162	84.243	112.043	27.8001	65.2206	47.3615	3.22423	15.5542	487.076	126.21	0.259117
2014	Control	HEB_08_162	85.1841	113.931	28.7471	75.6465	48.6231	4.13542	18.4668	516.875	137.05	0.26515
2013	Saline	HEB_08_162	84.7443	107.935	23.1906	55.6854	38.8094	1.91865	12.6868	386.26	73.861	0.191221
2014	Saline	HEB_08_162	87.1252	112.467	25.342	61.7215	39.4181	2.78836	12.3387	450.516	60.836	0.135036
2013	Control	HEB_08_164	89.6699	116.653	26.9829	63.344	30.9057	3.80163	14.5972	462.578	157.526	0.34054
2014	Control	HEB_08_164	93.8179	120.435	26.6167	73.4703	31.7133	4.55214	16.0273	456.021	160.4	0.351739
2013	Saline	HEB_08_164	87.4494	111.581	24.1317	58.7688	31.8653	2.51008	11.7122	353.74	98.957	0.279745
2014	Saline	HEB_08_164	91.0257	116.662	25.6361	65.1746	32.1916	2.8628	10.6511	382.519	80.3893	0.210157
2013	Control	HEB_08_165	84.2051	110.198	25.9928	66.3222	41.2886	2.69157	15.4307	599.141	123.959	0.206894
2014	Control	HEB_08_165	76.6006	103.465	26.8645	76.9452	42.3729	3.37243	17.3735	596.686	136.523	0.228802
2013	Saline	HEB_08_165	78.417	103.049	24.6315	58.6722	36.9186	1.72929	12.2679	469.769	72.0616	0.153398
2014	Saline	HEB_08_165	78.1123	106.429	28.3167	65.0626	37.4721	2.26374	11.5562	527.599	61.7803	0.117097
2013	Control	HEB_08_166	90.191	116.484	26.2926	65.3138	40.3701	2.97273	12.0562	534.052	158.571	0.296921
2014	Control	HEB_08_166	88.5969	116.252	27.6548	75.7551	41.4797	3.92686	14.8735	559.873	163.088	0.291294
2013	Saline	HEB_08_166	84.4939	109.54	25.0466	55.6727	33.037	1.84634	9.89153	424.402	101.53	0.23923
2014	Saline	HEB_08_166	82.0839	109.186	27.1022	61.7071	33.32	2.8293	10.2678	494.072	84.9349	0.171908
2013	Control	HEB_08_169	95.587	119.357	23.77	53.0424	35.8862	5.05241	14.3226	444.323	148.453	0.33411
2014	Control	HEB_08_169	98.9674	124.035	25.0677	61.4355	36.8521	5.77218	16.2209	453.519	153.495	0.338454
2013	Saline	HEB_08_169	92.3027	115.062	22.7597	55.6186	32.5245	2.32695	11.5697	343.587	88.2953	0.256981
2014	Saline	HEB_08_169	91.962	113.915	21.9526	61.6626	32.8311	3.32402	10.8217	382.334	74.4398	0.194698
2013	Control	HEB_08_201	77.0053	109.148	32.1431	68.6099	39.2037	4.56317	14.8044	528.52	203.843	0.385686
2014	Control	HEB_08_201	72.5519	106.438	33.8864	79.6251	40.2243	5.73363	17.9476	553.279	199.416	0.360426
2013	Saline	HEB_08_201	72.8914	101.131	28.24	61.0219	36.4715	2.83305	12.4757	419.408	138.873	0.331118
2014	Saline	HEB_08_201	69.37	102.891	33.5214	67.6892	37.0207	3.9054	12.8937	487.14	118.45	0.243153
2013	Control	HEB_08_202	88.7667	116.055	27.2885	84.7158	41.6552	4.69631	6.36491	427.097	68.3457	0.160024
2014	Control	HEB_08_202	98.925	124.989	26.0642	98.4116	42.8512	5.26918	8.65143	513.766	97.259	0.189306
2013	Saline	HEB_08_202	88.0963	111.478	23.3813	59.3618	30.053	2.38834	5.03572	354.582	39.1592	0.110438
2014	Saline	HEB_08_202	91.3035	115.616	24.3124	65.8104	30.1011	2.95846	5.04566	455.93	31.5519	0.0692033
2013	Control	HEB_08_204	94.5584	118.17	23.6119	72.7174	36.6106	2.27341	11.1225	548.407	89.7561	0.163667
2014	Control	HEB_08_204	94.463	120.753	26.29	84.4645	37.5547	2.95754	13.0434	557.205	113.668	0.203996
2013	Saline	HEB_08_204	88.2525	112.306	24.0537	71.4924	35.7243	1.25965	8.67287	430.862	55.7348	0.129356
2014	Saline	HEB_08_204	89.3588	118.429	29.0703	79.4015	36.2543	2.06932	8.32367	488.757	45.8267	0.0937618
2013	Control	HEB_08_205	90.732	117.495	26.7634	71.0605	40.9586	3.76754	9.33597	484.213	130.893	0.270322
2014	Control	HEB_08_205	98.3097	124.871	26.5613	82.4989	42.0787	4.33452	10.5166	488.846	143.882	0.29433
2013	Saline	HEB_08_205	90.6319	114.928	24.2957	64.2346	33.6719	1.90738	6.96898	375.586	91.0253	0.242356
2014	Saline	HEB_08_205	92.1706	119.324	27.1532	71.2814	33.9932	2.53306	6.1431	417.923	70.5757	0.168872
2013	Control	HEB_08_209	89.3541	115.868	26.5134	81.9138	35.3326	4.00271	14.9122	464.88	157.144	0.33803
2014	Control	HEB_08_209	88.2665	117.855	29.5882	95.1426	36.2732	5.07829	17.1682	490.268	165.241	0.337043
2013	Saline	HEB_08_209	84.4714	109.428	24.9569	59.4914	32.9813	2.32487	12.0061	366.171	106.516	0.290892
2014	Saline	HEB_08_209	85.9664	113.282	27.3151	65.9591	33.3288	3.41888	11.6311	422.524	90.6094	0.214448
2013	Control	HEB_09_002	97.3405	121.865	24.5246	58.9413	30.0619	3.14939	11.9137	465.083	101.995	0.219306
2014	Control	HEB_09_002	99.4767	126.886	27.4088	68.2834	30.8534	3.79546	13.2815	518.991	119.16	0.229599
2013	Saline	HEB_09_002	95.6769	119.738	24.0609	47.5957	31.0132	1.56015	9.15128	375.715	55.997	0.149041
2014	Saline	HEB_09_002	98.6703	125.529	26.8587	52.6764	31.2889	2.35135	8.30537	456.338	46.0543	0.100921
2013	Control	HEB_09_005	92.9582	117.444	24.4856	72.4233	32.9517	4.32442	11.9674	425.507	127.047	0.298579
2014	Control	HEB_09_005	94.3903	119.505	25.115	84.0784	33.8554	5.06125	14.424	427.418	138.251	0.323457
2013	Saline	HEB_09_005	89.4055	113.808	24.403	61.8025	29.9881	1.90725	9.65655	325.392	72.723	0.223494
2014	Saline	HEB_09_005	91.3051	118.826	27.521	68.5578	30.1498	3.03361	9.65273	354.426	62.5364	0.176444
2013	Control	HEB_09_007	82.7561	109.462	26.706	72.5543	33.3786	4.22834	15.1048	522.148	163.391	0.31292
2014	Control	HEB_09_007	78.8196	106.888	28.0687	84.2153	34.3074	4.75944	15.767	520.712	160.822	0.308851
2013	Saline	HEB_09_007	79.8524	103.696	23.8433	58.2076	29.2405	2.04134	11.273	405.447	90.6175	0.2235
2014	Saline	HEB_09_007	77.5416	103.892	26.3505	64.5345	29.3418	2.66628	9.7588	449.73	75.9909	0.16897
2013	Control	HEB_09_009	81.0011	110.472	29.4714	65.2589	40.1976	3.77466	15.1377	520.883	202.924	0.389578
2014	Control	HEB_09_009	75.8538	107.607	31.7536	75.6974	41.281	5.04303	18.3232	537.599	198.407	0.369061
2013	Saline	HEB_09_009	73.9843	101.715	27.7311	57.108	34.4417	2.53137	12.7425	410.351	138.519	0.337562
2014	Saline	HEB_09_009	69.4258	99.9022	30.4764	63.3135	34.8294	3.6616	13.0646	469.82	117.214	0.249487
2013	Control	HEB_09_014	75.7045	108.004	32.299	66.7834	37.0631	4.91171	14.5788	569.133	159.997	0.281125
2014	Control	HEB_09_014	70.1457	105.128	34.9818	77.4872	38.0783	5.57538	17.5142	545.213	168.31	0.308706
2013	Saline	HEB_09_014	71.8336	101.209	29.3758	59.5466	31.8573	2.22394	11.9877	437.515	114.91	0.262642
2014	Saline	HEB_09_014	67.6702	99.8838	32.2136	66.0406	32.0993	3.1818	11.8774	471.489	94.3116	0.200029
2013	Control	HEB_09_016	77.2581	107.511	30.2528	53.6548	40.5621	3.78318	13.7597	539.585	186.993	0.34655
2014	Control	HEB_09_016	75.2494	107.104	31.855	62.1963	41.6356	4.65736	15.0279	537.411	182.23	0.33909
2013	Saline	HEB_09_016	72.731	99.1243	26.3933	66.0376	35.9775	2.26652	10.8378	419.848	122.307	0.291312
2014	Saline	HEB_09_016	69.9986	99.1281	29.1295	73.3219	36.4722	3.00979	9.4258	466.768	98.4994	0.211024
2013	Control	HEB_09_025	89.0964	116.382	27.2856	73.1393	38.7966	1.56284	7.15589	430.296	92.8673	0.215822
2014	Control	HEB_09_025	91.5297	117.647	26.1172	84.9262	39.8948	2.35029	8.85255	467.616	113.712	0.243174
2013	Saline	HEB_09_025	88.9109	113.043	24.1323	64.5895	30.1543	1.32374	5.48488	341.05	56.4604	0.165549
2014	Saline	HEB_09_025	91.0641	114.947	23.8828	71.6758	30.2487	1.88337	5.07043	401.068	43.1269	0.10753
2013	Control	HEB_09_029	82.3441	109.793	27.449	49.1706	30.9947	1.96394	10.2023	381.496	95.691	0.250831
2014	Control	HEB_09_029	73.4835	106.802	33.3183	56.9367	31.8155	2.84408	13.1706	419.848	118.575	0.282424
2013	Saline	HEB_09_029	76.1432	101.305	25.1622	59.9502	31.1593	2.09645	9.00461	300.409	60.9289	0.20282
2014	Saline	HEB_09_029	72.3428	102.411	30.0678	66.5152	31.433	2.29498	9.31244	352.167	50.5156	0.143442
2013	Control	HEB_09_032	86.0518	113.823	27.7709	79.2571	39.395	2.9486	13.3899	550.62	135.266	0.245661
2014	Control	HEB_09_032	79.4174	113.265	33.8476	92.086	40.4424	4.13038	14.659	587.414	145.748	0.248117
2013	Saline	HEB_09_032	80.4916	105.41	24.9186	69.3218	35.066	2.835	10.458	441.922	87.0241	0.196922
2014	Saline	HEB_09_032	81.7099	110.377	28.6669	76.9638	35.5101	3.21298	9.2246	524.016	70.4596	0.134461
2013	Control	HEB_09_033	88.0024	115.764	27.7613	70.5124	42.5502	2.60056	11.8362	438.608	87.6717	0.199886
2014	Control	HEB_09_033	94.8215	120.617	25.7959	81.8513	43.7186	3.26363	13.7218	458.048	109.94	0.240018
2013	Saline	HEB_09_033	92.114	117.059	24.9446	62.4149	34.0502	1.38748	9.53679	342.154	48.5281	0.141831
2014	Saline	HEB_09_033	97.7592	122.929	25.1701	69.2456	34.3774	2.1418	8.84777	388.535	40.0898	0.103182
2013	Control	HEB_09_034	85.12	113.488	28.3685	70.9914	34.5098	3.59569	14.1241	440.604	129.317	0.2935
2014	Control	HEB_09_034	79.1206	113.645	34.5245	82.4097	35.4235	4.33557	16.141	478.984	140.544	0.293421
2013	Saline	HEB_09_034	81.5852	107.219	25.6334	62.3173	32.9321	2.14688	11.5102	350.055	76.2911	0.21794
2014	Saline	HEB_09_034	80.3871	110.098	29.7105	69.1358	33.2872	2.75024	10.8268	412.902	65.178	0.157853
2013	Control	HEB_09_035	85.0764	111.999	26.9225	79.9917	35.4463	4.47057	16.8304	613.613	224.846	0.366429
2014	Control	HEB_09_035	84.5051	113.538	29.0331	92.9436	36.3317	5.48918	18.8322	601.655	212.715	0.353549
2013	Saline	HEB_09_035	80.123	104.723	24.6004	69.4375	37.0668	2.59153	13.6725	478.799	152.91	0.319362
2014	Saline	HEB_09_035	80.3463	108.024	27.6774	77.0924	37.7105	3.58535	12.8719	531.264	126.744	0.238571
2013	Control	HEB_09_039	88.0089	115.676	27.6666	79.8187	39.9203	3.14261	12.7121	502.643	124.768	0.248223
2014	Control	HEB_09_039	91.0631	119.336	28.2726	92.7099	41.0217	3.84586	14.6835	556.182	135.357	0.243368
2013	Saline	HEB_09_039	87.5669	113.54	25.9729	62.2225	32.5484	1.90001	9.91958	407.135	70.8316	0.173976
2014	Saline	HEB_09_039	89.6517	118.526	28.8744	69.0182	32.8019	2.48093	9.58739	494.476	58.6757	0.118662
2013	Control	HEB_09_050	82.6707	108.337	25.6661	71.7835	31.2576	4.12377	17.0553	540.031	178.07	0.32974
2014	Control	HEB_09_050	80.1026	109.475	29.3729	83.3536	32.0401	5.07629	19.3198	507.443	173.338	0.341591
2013	Saline	HEB_09_050	79.6245	102.713	23.0882	66.7387	34.4199	2.34445	13.7125	410.227	108.752	0.265103
2014	Saline	HEB_09_050	82.4176	109.037	26.6197	74.0829	34.9277	3.29217	12.9862	431.388	88.3592	0.204825
2013	Control	HEB_09_051	65.9018	98.6448	32.7431	82.1212	36.0475	4.17101	16.1061	473.228	165.836	0.350435
2014	Control	HEB_09_051	61.2263	95.0413	33.815	95.3853	36.9411	4.99141	18.1172	464.383	167.856	0.361459
2013	Saline	HEB_09_051	64.8071	88.8987	24.0916	59.6681	37.9003	2.75393	13.0219	361.931	106.834	0.295178
2014	Saline	HEB_09_051	59.9733	88.4366	28.4634	66.1565	38.5966	3.15978	12.3741	390.761	88.1473	0.225579
2013	Control	HEB_09_052	79.0428	109.72	30.6776	67.4739	42.6796	4.17277	13.1866	483.812	149.273	0.308535
2014	Control	HEB_09_052	79.558	112.036	32.4775	78.288	43.8283	4.97988	14.6099	450.655	154.929	0.343786
2013	Saline	HEB_09_052	73.6034	99.7812	26.1778	58.4285	35.7122	2.5324	10.226	362.829	97.3485	0.268304
2014	Saline	HEB_09_052	72.4133	103.87	31.4565	64.7884	36.1588	3.077	9.05301	372.983	76.629	0.205449
2013	Control	HEB_09_058	68.3033	100.083	31.7793	73.0403	43.9905	3.29058	13.7709	540.47	135.84	0.251338
2014	Control	HEB_09_058	61.9989	95.6198	33.621	84.8173	45.1109	3.9661	15.8075	568.9	146.16	0.256916
2013	Saline	HEB_09_058	64.5371	90.7589	26.2217	66.0867	40.7222	2.06461	11.1297	430.649	86.702	0.201329
2014	Saline	HEB_09_058	62.3985	92.279	29.8805	73.3515	41.5162	2.52348	10.4928	503.738	70.7849	0.140519
2013	Control	HEB_09_059	78.9877	105.668	26.6802	58.4084	43.5768	3.25939	12.4245	491.591	166.491	0.338678
2014	Control	HEB_09_059	75.4788	107.213	31.7337	67.7447	44.6331	4.02638	13.7912	453.666	170.096	0.374937
2013	Saline	HEB_09_059	77.3266	100.465	23.1388	66.3724	44.1874	2.41993	9.68863	367.795	118.467	0.3221
2014	Saline	HEB_09_059	79.9164	105.831	25.9145	73.6904	45.2396	2.64787	8.60872	375.354	92.1311	0.245451
2013	Control	HEB_09_061	93.1169	114.566	21.4493	55.0429	35.945	2.61279	10.4711	450.544	109.569	0.243193
2014	Control	HEB_09_061	91.9933	116.913	24.9199	63.7921	36.9862	3.72739	12.6801	470.133	126.772	0.269652
2013	Saline	HEB_09_061	87.3014	109.74	22.4385	60.6411	27.4609	1.92623	8.45395	352.227	66.064	0.187561
2014	Saline	HEB_09_061	87.6026	112.876	25.2733	67.2808	27.3977	2.80938	8.12548	400.968	54.7926	0.136651
2013	Control	HEB_09_064	80.5748	105.635	25.0607	66.7571	34.9117	3.90987	15.8903	611.417	190.957	0.312318
2014	Control	HEB_09_064	78.2688	106.062	27.7937	77.489	35.8033	4.92811	17.7328	613.349	187.595	0.305853
2013	Saline	HEB_09_064	76.7889	97.139	20.3501	66.8713	35.3877	3.00234	12.715	481.52	131.189	0.272447
2014	Saline	HEB_09_064	78.1269	101.923	23.796	74.2378	35.9163	3.33001	11.729	545.376	105.889	0.194159
2013	Control	HEB_09_065	94.7089	120.295	25.586	54.1889	33.5318	2.19552	12.5813	456.602	107.242	0.23487
2014	Control	HEB_09_065	94.8337	123.515	28.6816	62.7971	34.4193	2.78811	13.8047	498.521	125.875	0.252496
2013	Saline	HEB_09_065	88.4841	112.89	24.4058	60.9789	32.4591	1.42557	9.86395	364.653	68.5545	0.187999
2014	Saline	HEB_09_065	89.4269	115.786	26.3595	67.66	32.793	1.90426	8.74591	433.502	55.0486	0.126986
2013	Control	HEB_09_066	83.6152	113.659	30.0441	69.5198	42.3311	3.66182	14.8102	569.297	224.465	0.394284
2014	Control	HEB_09_066	76.4936	110.88	34.3868	80.6925	43.4953	4.8818	17.9224	578.367	215.133	0.371966
2013	Saline	HEB_09_066	73.2145	106.26	33.0458	62.3178	33.8289	2.72879	12.438	448.495	156.641	0.34926
2014	Saline	HEB_09_066	61.4406	108.167	46.7268	69.1383	34.143	3.53431	12.5681	510.531	132.021	0.258595
2013	Control	HEB_09_068	85.3007	113.021	27.7203	61.4868	42.822	3.5666	15.0062	507.762	178.967	0.352462
2014	Control	HEB_09_068	83.6759	114.385	30.7093	71.3409	44.0631	4.33503	18.2829	533.857	180.539	0.338178
2013	Saline	HEB_09_068	82.1567	107.979	25.8223	67.2801	29.6581	2.05405	12.7638	402.415	119.518	0.297002
2014	Saline	HEB_09_068	82.7424	110.773	28.0302	74.7021	29.6615	2.78684	13.1456	467.396	102.247	0.218759
2013	Control	HEB_09_070	89.7965	117.791	27.9946	45.4092	30.0803	2.06663	11.5725	476.192	128.457	0.269759
2014	Control	HEB_09_070	92.8719	120.512	27.6403	52.5281	30.8717	2.86339	14.5208	482.285	144.313	0.299228
2013	Saline	HEB_09_070	89.21	114.079	24.8693	55.5458	31.0659	1.86663	10.0446	369.33	87.8843	0.237956
2014	Saline	HEB_09_070	91.7929	119.295	27.5025	61.5912	31.3452	2.18279	10.2095	411.406	73.6393	0.178994
2013	Control	HEB_09_071	99.7524	121.588	21.8359	47.8695	38.7714	1.6535	8.16588	468.569	95.0794	0.202914
2014	Control	HEB_09_071	103.252	128.375	25.1238	55.3821	39.7654	2.55461	10.726	507.089	115.965	0.228687
2013	Saline	HEB_09_071	95.9339	119.313	23.3786	51.7277	37.3016	1.78647	6.72632	373.585	55.3653	0.1482
2014	Saline	HEB_09_071	95.7097	120.996	25.286	57.3151	37.9172	2.13104	6.74618	441.786	45.7382	0.10353
2013	Control	HEB_09_072	85.7578	109.952	24.1943	76.423	34.6132	3.89494	16.468	490.273	183.688	0.374664
2014	Control	HEB_09_072	80.0801	108.114	28.0336	88.7589	35.5191	4.94607	19.6198	524.971	181.576	0.345878
2013	Saline	HEB_09_072	84.0908	105.561	21.47	64.7872	33.7076	2.49773	13.5878	390.556	117.617	0.301153
2014	Saline	HEB_09_072	85.2011	105.14	19.9384	71.8928	34.1178	3.34465	13.5377	459.572	100.128	0.217873
2013	Control	HEB_09_073	86.5346	115.341	28.8069	62.7184	32.0047	2.61551	10.3321	554.484	125.628	0.226567
2014	Control	HEB_09_073	93.3678	121.993	28.6254	72.7749	32.9139	3.43284	13.1554	618.204	136.257	0.220408
2013	Saline	HEB_09_073	88.7508	121.555	32.8042	66.5779	27.402	1.88891	8.53472	454.016	70.8723	0.156101
2014	Saline	HEB_09_073	89.8123	118.477	28.6647	73.9147	27.3881	2.41669	8.81384	559.711	59.7418	0.106737
2013	Control	HEB_09_074	89.7381	129.199	39.4611	68.2764	36.4723	2.38556	11.8015	577.405	136.064	0.235647
2014	Control	HEB_09_074	95.9628	123.516	27.553	79.2575	37.4304	3.36117	14.0202	603.659	147.173	0.243801
2013	Saline	HEB_09_074	87.0705	115.348	28.2779	65.9074	34.4253	1.68133	9.48587	460.951	82.8987	0.179843
2014	Saline	HEB_09_074	86.2535	114.535	28.281	73.1571	34.8625	2.61321	9.49008	539.105	72.6511	0.134763
2013	Control	HEB_09_078	97.2389	121.393	24.1542	68.5051	38.2816	3.20777	13.9131	491.267	137.55	0.279991
2014	Control	HEB_09_078	91.4128	118.274	26.8614	79.4863	39.3662	4.5502	16.3072	580.045	151.613	0.261381
2013	Saline	HEB_09_078	88.1083	112.054	23.9454	57.2812	29.8937	2.62188	11.4876	409.163	93.2998	0.228026
2014	Saline	HEB_09_078	86.0702	113.338	27.2679	63.5031	29.976	3.60529	11.4367	524.316	80.3765	0.153298
2013	Control	HEB_09_084	93.2597	117.235	23.9751	76.8772	31.8937	3.03968	10.4414	469.713	112.813	0.240174
2014	Control	HEB_09_084	93.9482	120.137	26.1888	89.2538	32.6414	3.63477	12.396	495.471	130.333	0.263048
2013	Saline	HEB_09_084	90.7952	114.031	23.236	56.8789	38.3092	1.45438	8.13162	370.352	71.713	0.193635
2014	Saline	HEB_09_084	92.486	117.932	25.446	63.0419	39.0918	2.24683	7.88651	427.924	59.1477	0.13822
2013	Control	HEB_09_085	80.5374	113.023	32.4853	72.5568	47.184	2.37496	7.50414	439.859	75.3481	0.171301
2014	Control	HEB_09_085	89.4634	116.937	27.4733	84.2341	48.5219	3.05068	8.93737	457.739	100.295	0.21911
2013	Saline	HEB_09_085	82.4523	108.311	25.8589	61.8019	33.1186	1.94255	5.56975	342.692	39.9116	0.116465
2014	Saline	HEB_09_085	84.1796	110.915	26.7355	68.557	33.3149	2.10144	4.7971	387.982	31.4661	0.0811022
2013	Control	HEB_09_089	84.2803	113.382	29.102	65.9324	34.707	3.19637	9.85316	500.728	141.932	0.283452
2014	Control	HEB_09_089	82.4094	113.169	30.7592	76.4777	35.6579	3.94972	11.4131	514.891	146.332	0.284201
2013	Saline	HEB_09_089	83.8136	109.406	25.5923	55.8261	30.8132	1.64555	7.39189	392.586	78.8808	0.200926
2014	Saline	HEB_09_089	86.4831	112.963	26.4799	61.878	31.0112	2.54953	6.67746	446.112	65.6737	0.147213
2013	Control	HEB_09_092	76.493	108.827	32.334	96.3928	46.0091	1.88223	7.91811	449.075	74.6974	0.166336
2014	Control	HEB_09_092	79.8407	109.735	29.8945	112.084	47.3707	2.62242	10.2737	475.805	101.215	0.212724
2013	Saline	HEB_09_092	78.1876	104.264	26.0761	69.7747	28.7432	1.55011	6.37515	353.34	40.6586	0.115069
2014	Saline	HEB_09_092	78.3465	105.831	27.4844	77.4484	28.6366	1.99762	6.44732	407.874	33.9264	0.0831785
2013	Control	HEB_09_097	85.5161	113.544	28.0283	56.1609	32.9321	3.75469	14.0061	457.08	168.194	0.367976
2014	Control	HEB_09_097	80.5058	112.046	31.5405	65.0831	33.7826	4.64158	16.3882	479.668	166.86	0.347866
2013	Saline	HEB_09_097	82.6984	107.955	25.2562	57.5707	33.6186	2.16914	11.3422	358.701	98.5542	0.274753
2014	Saline	HEB_09_097	83.5968	110.607	27.0103	63.8432	34.0452	3.00324	10.9088	411.215	84.0008	0.204275
2013	Control	HEB_09_100	90.7031	116.409	25.7055	63.1783	25.9412	1.84798	9.60041	692.648	141.493	0.204278
2014	Control	HEB_09_100	88.6102	116.155	27.5444	73.3073	26.5093	2.5611	11.3682	631.955	145.254	0.229849
2013	Saline	HEB_09_100	85.6291	106.704	21.0749	65.6149	36.8588	1.31282	7.56683	529.153	76.3054	0.144203
2014	Saline	HEB_09_100	83.9792	110.831	26.8521	72.8364	37.6166	1.94221	6.93126	555.006	63.8685	0.115077
2013	Control	HEB_09_105	98.7348	124.52	25.785	86.4803	32.3722	2.54008	9.80619	528.759	93.9024	0.17759
2014	Control	HEB_09_105	99.1171	128.131	29.014	100.473	33.2583	3.28191	11.0966	573.071	112.879	0.196972
2013	Saline	HEB_09_105	96.0962	121.105	25.0093	59.796	29.8545	1.43102	7.32313	426.034	50.4296	0.11837
2014	Saline	HEB_09_105	100.282	126.536	26.2542	66.2939	30.0143	2.24992	6.3738	510.425	40.4989	0.0793435
2013	Control	HEB_09_114	84.7105	111.415	26.7047	71.9009	35.5248	3.49966	15.7246	452.128	136.24	0.301331
2014	Control	HEB_09_114	76.1436	106.379	30.2351	83.4556	36.5028	4.2399	18.3253	510.645	146.497	0.286886
2013	Saline	HEB_09_114	81.0005	103.247	22.2467	58.8269	30.8463	1.74521	12.7783	366.351	83.6849	0.228428
2014	Saline	HEB_09_114	81.3555	101.512	20.1563	65.2285	31.0356	2.66581	12.4437	448.464	71.114	0.158572
2013	Control	HEB_09_115	89.9429	117.917	27.9738	80.2915	33.7722	3.37477	12.465	548.354	139.238	0.25392
2014	Control	HEB_09_115	89.3905	117.475	28.0848	93.2797	34.6412	4.04263	13.6589	583.033	148.42	0.254566
2013	Saline	HEB_09_115	85.7889	111.4	25.6106	66.326	34.296	2.2086	9.61641	439.324	88.2623	0.200905
2014	Saline	HEB_09_115	86.62	115.518	28.8985	73.6099	34.7605	2.57859	8.614	519.197	72.3499	0.139349
2013	Control	HEB_09_116	79.4013	105.411	26.0092	76.5568	33.0554	2.90414	11.0295	479.469	95.307	0.198776
2014	Control	HEB_09_116	73.0355	101.379	28.3438	88.9428	33.8818	3.56777	12.736	526.201	115.054	0.21865
2013	Saline	HEB_09_116	75.1004	96.8129	21.7125	71.0885	35.5805	2.04316	8.65688	385.437	54.4526	0.141275
2014	Saline	HEB_09_116	73.8902	99.0691	25.1789	78.9446	36.1484	2.34527	8.09085	462.656	43.6758	0.0944022
2013	Control	HEB_09_118	104.161	127.15	22.9892	51.2275	32.0607	2.03415	11.5286	408.422	63.3462	0.1551
2014	Control	HEB_09_118	102.778	127.107	24.3291	59.3197	32.9656	2.4678	12.3894	409.816	90.9651	0.221966
2013	Saline	HEB_09_118	99.7786	122.496	22.7175	56.0732	27.8296	1.18552	8.61853	310.874	30.0277	0.096591
2014	Saline	HEB_09_118	102.188	126.467	24.2791	62.1738	27.8461	1.57027	7.42069	336.271	23.1948	0.0689765
2013	Control	HEB_09_119	73.4763	102.851	29.3751	56.9055	40.0503	4.30074	17.1937	521.567	212.658	0.407729
2014	Control	HEB_09_119	67.5788	98.7746	31.1959	65.9853	41.1513	5.31792	20.0212	542.859	205.652	0.37883
2013	Saline	HEB_09_119	69.8191	91.5559	21.7368	65.1184	32.8844	2.60394	14.3283	412.429	145.095	0.351806
2014	Saline	HEB_09_119	65.5433	91.1699	25.6266	72.289	33.1607	3.52897	14.2452	475.914	123.266	0.259008
2013	Control	HEB_09_124	89	114.868	25.8679	64.2393	34.768	4.13479	12.5207	536.616	166.649	0.310555
2014	Control	HEB_09_124	90.9494	117.386	26.4369	74.4953	35.6837	5.15521	15.3519	562.782	165.624	0.294295
2013	Saline	HEB_09_124	87.9819	111.412	23.43	54.2954	33.3903	2.1785	10.1419	426.669	93.0228	0.218021
2014	Saline	HEB_09_124	87.3161	112.74	25.4241	60.1672	33.7752	3.42149	10.4573	497.112	82.865	0.166693
2013	Control	HEB_09_133	90.3552	115.204	24.8491	71.9228	39.171	3.38575	13.9582	594.267	174.736	0.294036
2014	Control	HEB_09_133	90.1775	115.436	25.2586	83.4854	40.236	4.3038	17.1149	620.808	176.523	0.284344
2013	Saline	HEB_09_133	85.541	106.579	21.0384	59.802	33.3217	1.99853	11.7245	475.205	119.661	0.251809
2014	Saline	HEB_09_133	85.0403	109.121	24.081	66.3197	33.6417	2.90607	11.9356	556.759	97.8472	0.175744
2013	Control	HEB_09_135	87.5373	118.304	30.7667	73.1384	27.3612	4.16886	15.5471	555.309	160.965	0.289866
2014	Control	HEB_09_135	87.1804	116.945	29.7649	84.8609	28.029	5.2269	17.2146	557.085	164.707	0.295659
2013	Saline	HEB_09_135	84.5051	120.934	36.4287	50.0535	33.2744	2.58168	12.694	434.351	103.738	0.238835
2014	Saline	HEB_09_135	85.2181	114.154	28.9363	55.4084	33.7517	3.44129	11.5291	487.57	86.0921	0.176574
2013	Control	HEB_09_140	88.9184	114.283	25.3651	51.9076	33.2306	3.52444	14.2409	566.657	245.021	0.432398
2014	Control	HEB_09_140	88.9835	115.97	26.9865	60.1071	34.135	4.71766	17.1699	604.135	228.955	0.378979
2013	Saline	HEB_09_140	85.0133	110.33	25.3171	54.6825	30.5883	2.25611	11.7887	455.614	161.211	0.353832
2014	Saline	HEB_09_140	85.2505	112.075	26.8241	60.6166	30.79	3.45826	12.19	541.293	141.783	0.261934
2013	Control	HEB_09_161	75.7855	106.35	30.5649	92.6115	43.2383	3.56575	17.4849	502.03	202.39	0.403143
2014	Control	HEB_09_161	81.5956	109.24	27.6442	107.686	44.4017	4.35458	18.8654	508.792	195.046	0.383352
2013	Saline	HEB_09_161	73.3414	97.0797	23.7384	73.1964	35.9949	1.88978	14.0143	391.248	132.85	0.339554
2014	Saline	HEB_09_161	71.6809	99.9756	28.2947	81.2825	36.4545	2.81486	12.8333	438.729	110.838	0.252633
2013	Control	HEB_09_162	83.3796	112.522	29.1424	68.2828	38.0583	2.9506	16.0201	485.279	150.242	0.3096
2014	Control	HEB_09_162	91.6481	119.433	27.7852	79.2515	39.1051	3.59883	17.2433	465.133	153.803	0.330664
2013	Saline	HEB_09_162	83.9854	109.021	25.0353	62.8708	31.9919	2.10245	12.7405	368.337	88.0056	0.238927
2014	Saline	HEB_09_162	85.6705	113.089	27.4181	69.7588	32.2301	2.38031	11.5132	389.821	73.4621	0.188451
2013	Control	HEB_09_163	82.6028	107.223	24.6206	90.1906	30.4719	4.16031	16.4548	540.958	185.443	0.342804
2014	Control	HEB_09_163	79.8418	107.771	27.9294	104.808	31.2558	5.29684	18.9928	613.799	185.205	0.301736
2013	Saline	HEB_09_163	80.2866	104.523	24.2367	61.1798	32.4899	2.59353	13.5903	445.655	121.025	0.271566
2014	Saline	HEB_09_163	79.7519	104.429	24.6769	67.8378	32.8676	3.65739	13.3573	556.568	105.959	0.190379
2013	Control	HEB_09_164	80.442	109.725	29.2828	77.6149	38.7929	3.28956	14.0743	511.521	181.914	0.355634
2014	Control	HEB_09_164	79.4837	110.347	30.8631	90.1795	39.7614	3.92226	15.7703	483.878	179.644	0.371259
2013	Saline	HEB_09_164	79.0634	104.752	25.6889	71.5363	39.1104	2.15117	11.1667	387.911	122.559	0.315946
2014	Saline	HEB_09_164	82.7924	109.629	26.8364	79.4442	39.8576	2.45242	10.373	407.937	97.7774	0.239687
2013	Control	HEB_09_167	90.4326	115.114	24.681	62.9299	33.9114	3.29772	14.8418	418.751	119.769	0.286014
2014	Control	HEB_09_167	89.0983	115.974	26.8758	72.9991	34.7717	4.13031	16.6596	439.014	132.317	0.301396
2013	Saline	HEB_09_167	85.5774	109.411	23.8334	61.463	35.2267	2.1294	11.8613	325.75	67.8994	0.20844
2014	Saline	HEB_09_167	86.4328	113.047	26.6143	68.1903	35.7572	2.76925	11.0423	369.112	56.9571	0.154308
2013	Control	HEB_10_006	86.5874	114.834	28.2466	103.335	39.2127	2.58596	8.32889	544.726	95.6652	0.175621
2014	Control	HEB_10_006	89.6923	116.742	27.0501	120.218	40.3289	3.26322	10.4582	584.498	113.442	0.194085
2013	Saline	HEB_10_006	85.4111	111.259	25.8478	77.1618	29.8842	1.3656	6.45389	437.951	49.8989	0.113937
2014	Saline	HEB_10_006	86.9326	114.185	27.2525	85.7063	29.9532	2.13827	6.22998	521.472	40.0668	0.0768339
2013	Control	HEB_10_007	77.2816	109.409	32.127	61.5588	38.0192	3.14281	12.2528	438.396	98.3999	0.224454
2014	Control	HEB_10_007	71.8778	105.013	33.1351	71.3569	39.0569	3.97619	13.8149	470.593	118.423	0.251647
2013	Saline	HEB_10_007	73.7215	101.238	27.5165	51.9373	32.5275	2.12947	9.52209	346.169	58.0487	0.167689
2014	Saline	HEB_10_007	69.2076	101.064	31.856	57.5317	32.8054	2.70172	8.69296	403.349	47.7766	0.11845
2013	Control	HEB_10_008	67.5094	102.56	35.0504	84.8103	43.2681	4.07982	12.1677	453.771	139.432	0.307275
2014	Control	HEB_10_008	62.6999	95.5363	32.8364	98.5851	44.4758	4.48096	13.4968	412.255	144.745	0.351105
2013	Saline	HEB_10_008	63.9967	92.8762	28.8795	73.6551	33.0011	2.0236	9.55405	334.855	78.8424	0.235453
2014	Saline	HEB_10_008	61.3977	92.9978	31.6001	81.8061	33.2421	2.46172	8.50422	332.283	64.6768	0.194644
2013	Control	HEB_10_010	75.5925	103.404	27.8114	95.2946	42.842	4.61729	13.9888	463.797	151.451	0.326545
2014	Control	HEB_10_010	73.5982	105.081	31.4831	110.778	44.0139	5.10371	14.998	443.53	155.776	0.351219
2013	Saline	HEB_10_010	73.4367	99.1613	25.7246	64.2498	34.483	2.36125	10.884	350.258	93.4634	0.266842
2014	Saline	HEB_10_010	70.7413	98.6472	27.9059	71.2668	34.8378	2.82674	9.60309	367.617	76.4048	0.207838
2013	Control	HEB_10_014	87.7181	109.172	21.4535	69.1324	41.6347	2.81576	10.4072	522.57	104.483	0.199941
2014	Control	HEB_10_014	90.7187	114.336	23.6175	80.2168	42.7238	3.33957	12.0273	564.305	121.99	0.216177
2013	Saline	HEB_10_014	85.8739	101.78	15.9061	56.9627	37.3926	1.44997	7.89866	419.99	61.952	0.147508
2014	Saline	HEB_10_014	88.2449	111.534	23.2896	63.1459	37.9759	2.05238	7.42205	501.032	49.5964	0.0989884
2013	Control	HEB_10_018	93.3124	116.314	23.0018	79.0243	40.8967	2.3644	9.92398	487.212	102.31	0.20999
2014	Control	HEB_10_018	86.6446	114.442	27.7974	91.8223	42.004	2.91636	11.2093	505.491	122.509	0.242356
2013	Saline	HEB_10_018	83.9507	108.059	24.1085	71.1185	34.4188	1.6069	7.76285	382.589	67.3276	0.175979
2014	Saline	HEB_10_018	83.6631	110.814	27.1513	78.9748	34.7954	1.91774	6.87613	437.082	52.6048	0.120354
2013	Control	HEB_10_020	76.9633	102.219	25.2559	68.7533	41.0707	3.61902	18.5645	584.329	283.05	0.484402
2014	Control	HEB_10_020	72.8123	101.495	28.683	79.8082	42.1388	5.06315	21.8005	580.693	260.726	0.448992
2013	Saline	HEB_10_020	72.7893	95.3014	22.5121	64.6041	37.5362	3.01991	15.8416	456.942	204.163	0.446804
2014	Saline	HEB_10_020	69.1605	98.0566	28.8961	71.6979	38.1377	3.92713	15.9575	510.996	172.496	0.337568
2013	Control	HEB_10_022	90.917	116.094	25.1768	62.529	36.2803	3.39863	15.0053	525.538	127.046	0.241745
2014	Control	HEB_10_022	88.5511	117.558	29.0073	72.5178	37.2008	4.10479	16.5896	584.986	140.451	0.240093
2013	Saline	HEB_10_022	86.7221	111.097	24.3752	58.4316	36.5758	1.92323	11.8388	428.304	79.3632	0.185297
2014	Saline	HEB_10_022	86.2737	112.126	25.8522	64.7983	37.1723	2.59011	10.8445	524.951	67.0257	0.12768
2013	Control	HEB_10_025	89.8917	115.362	25.4701	72.8099	42.4553	3.01661	12.8603	544.786	104.743	0.192265
2014	Control	HEB_10_025	92.0167	117.629	25.6121	84.534	43.5858	3.67009	14.4071	586.97	120.859	0.205903
2013	Saline	HEB_10_025	86.1294	109.685	23.5553	62.8178	36.4433	1.70339	10.1669	438.794	56.5644	0.128909
2014	Saline	HEB_10_025	86.9194	113.194	26.2744	69.6936	36.9463	2.34702	9.24863	524.376	47.0559	0.0897369
2013	Control	HEB_10_040	78.8149	111.827	33.0126	61.0304	36.0403	3.8106	16.5298	527.391	205.906	0.390424
2014	Control	HEB_10_040	75.5454	106.446	30.9009	70.7537	37.0696	4.83641	18.6589	551.602	195.841	0.355041
[truncated: 3,362 more rows]
