# Supplementary material for: Yield-related salinity tolerance traits identified in a nested association mapping (NAM) population of wild barley
Source: Sci Rep. 2016 Sep 2;6:32586. doi: 10.1038/srep32586 (PMC5009332; doi:10.1038/srep32586)
Supplement: Supplementary Dataset 2 [file srep32586-s3.xls]

## Sheet: Dataset S2
Supplementary Dataset 2: Significant single nucleotide polymorphisms of all genome-wide association studies conducted on all traits and stress-tolerance indices used in this study.
Trait a)	Condition / Stress tolerance index b)	Rep c)	CV set d)	SNP	Chr e)	Pos e)	Effect f)	Probability g)	R² h)
DRY_WT	C	1	1	SCRI_RS_144315	1H	85.8	-17.5796	0.000487747	0.0367767
DRY_WT	C	1	1	BOPA1_4625_1413	1H	100.1	-20.044	2.38931e-06	0.0336139
DRY_WT	C	1	1	SCRI_RS_173531	2H	50.5	-42.6357	0.000585316	0.00402924
DRY_WT	C	1	1	BOPA1_1698_619	2H	53.7	-26.2161	1.79524e-05	0.0729312
DRY_WT	C	1	1	BOPA1_7489_442	2H	58.8	-21.6639	5.18484e-07	0.0818553
DRY_WT	C	1	1	SCRI_RS_154176	2H	110.2	-19.714	1.37478e-08	0.0240392
DRY_WT	C	1	1	SCRI_RS_154973	3H	40.7	-23.9012	0.000204439	0.0946786
DRY_WT	C	1	1	BOPA2_12_31475	3H	44.8	-31.0547	1.02946e-06	0.109801
DRY_WT	C	1	1	BOPA2_12_31458	4H	3.5	-26.0995	1.60218e-12	0.0303767
DRY_WT	C	1	1	BOPA1_3652_872	4H	101.4	17.3911	2.06395e-05	0.0092517
DRY_WT	C	1	1	BOPA2_12_31151	4H	113.4	-17.7736	0.000503398	0.000450051
DRY_WT	C	1	1	SCRI_RS_220165	5H	31.7	-16.8474	0.000149036	0.000872939
DRY_WT	C	1	1	SCRI_RS_138735	5H	142.7	-28.4468	0.000161551	0.000837999
DRY_WT	C	1	1	BOPA2_12_30475	7H	71.1	-29.3004	1.06978e-07	0.00339175
DRY_WT	C	1	2	BOPA1_4716_1205	1H	48.9	-23.1792	5.77532e-05	0.00713315
DRY_WT	C	1	2	BOPA2_12_30786	1H	50.4	23.2452	1.31837e-06	0.00213081
DRY_WT	C	1	2	SCRI_RS_145026	1H	93.1	-25.0796	4.05527e-10	0.0303006
DRY_WT	C	1	2	SCRI_RS_173531	2H	50.5	-52.4605	4.5129e-06	0.00733597
DRY_WT	C	1	2	BOPA1_9191_263	2H	57.7	38.3378	2.25543e-08	0.0152065
DRY_WT	C	1	2	BOPA1_4717_386	2H	58.8	-50.1442	5.78391e-24	0.0705848
DRY_WT	C	1	2	BOPA1_ABC05640_1_1_248	2H	107.2	-19.0324	2.39629e-07	0.0257601
DRY_WT	C	1	2	SCRI_RS_154973	3H	40.7	-51.3554	1.31167e-38	0.092023
DRY_WT	C	1	2	SCRI_RS_158679	3H	139.6	30.4661	0.000866492	0.00226458
DRY_WT	C	1	2	BOPA2_12_31458	4H	3.5	-32.4674	4.57521e-19	0.0314758
DRY_WT	C	1	2	BOPA1_5611_811	4H	90.9	15.8195	0.00014816	0.0105293
DRY_WT	C	1	2	SCRI_RS_182407	5H	44.8	-20.3764	5.67472e-05	0.000729093
DRY_WT	C	1	2	BOPA1_3696_2238	5H	122.6	-17.2131	2.20125e-05	0.0090328
DRY_WT	C	1	2	BOPA1_5126_1311	5H	146.1	-18.1252	0.000512182	0.000646115
DRY_WT	C	1	2	BOPA2_12_30666	5H	151.9	23.5209	4.12421e-07	0.00202875
DRY_WT	C	1	2	SCRI_RS_147062	6H	91.7	39.8517	2.17586e-05	0.0184069
DRY_WT	C	1	2	BOPA1_1337_638	7H	70.2	-28.8275	1.28459e-11	0.0315767
DRY_WT	C	1	2	SCRI_RS_2914	7H	76.6	32.1598	2.99316e-06	2.31669e-05
DRY_WT	C	1	3	BOPA2_12_11107	1H	48.9	31.396	8.53435e-06	0.000360632
DRY_WT	C	1	3	BOPA1_ABC11290_sfp44_06	1H	92.1	-21.8003	0.000287173	0.0185936
DRY_WT	C	1	3	BOPA1_4625_1413	1H	100.1	-21.3789	7.55838e-07	0.0289511
DRY_WT	C	1	3	SCRI_RS_173531	2H	50.5	-49.2654	2.99258e-05	0.00615587
DRY_WT	C	1	3	BOPA2_12_30206	2H	56.45	-27.292	9.40876e-05	0.0596826
DRY_WT	C	1	3	BOPA1_9191_263	2H	57.7	26.6858	7.35431e-05	0.0204634
DRY_WT	C	1	3	SCRI_RS_154657	2H	59.5	-33.2629	6.25655e-11	0.0722858
DRY_WT	C	1	3	BOPA1_3180_1771	2H	106.4	-18.2159	2.97221e-07	0.0230688
DRY_WT	C	1	3	SCRI_RS_154973	3H	40.7	-47.223	1.40555e-29	0.0942778
DRY_WT	C	1	3	SCRI_RS_227793	3H	45.4	-31.7097	6.86051e-05	0.0237942
DRY_WT	C	1	3	SCRI_RS_158679	3H	139.6	36.6432	4.4182e-05	0.00277946
DRY_WT	C	1	3	BOPA2_12_31458	4H	3.5	-30.2538	3.16423e-16	0.030455
DRY_WT	C	1	3	BOPA1_5799_578	5H	60.5	-17.3195	1.37629e-05	0.007162
DRY_WT	C	1	3	SCRI_RS_231184	5H	75.6	38.3828	5.68868e-05	0.0135866
DRY_WT	C	1	3	SCRI_RS_213960	6H	24.5	-18.6391	9.18743e-07	0.00830325
DRY_WT	C	1	3	BOPA2_12_31450	7H	11.8	-17.0268	0.000604297	2.08457e-08
DRY_WT	C	1	3	BOPA1_ConsensusGBS0132_4	7H	75.1	-19.6454	1.38099e-06	0.0201914
DRY_WT	C	1	4	BOPA2_12_31134	1H	48.5	39.0791	0.000664474	0.00640065
DRY_WT	C	1	4	BOPA1_14371_423	1H	94.6	-30.1942	3.80215e-14	0.0321992
DRY_WT	C	1	4	SCRI_RS_186769	2H	57.4	32.2817	1.31835e-05	0.0246827
DRY_WT	C	1	4	BOPA1_4717_386	2H	58.8	-52.7077	2.99105e-19	0.0630521
DRY_WT	C	1	4	BOPA2_12_31333	2H	94.3	-21.1483	1.69675e-08	0.0299116
DRY_WT	C	1	4	SCRI_RS_154973	3H	40.7	-37.4798	3.47542e-17	0.0723684
DRY_WT	C	1	4	BOPA2_12_30064	3H	45.4	-28.3511	0.000993296	0.011595
DRY_WT	C	1	4	BOPA2_12_11454	3H	64.5	-31.8987	0.000294413	0.0241152
DRY_WT	C	1	4	BOPA1_3432_290	4H	19.9	-29.9351	9.58188e-16	0.042852
DRY_WT	C	1	4	BOPA1_3699_1543	4H	53.9	33.0335	0.000410909	0.000731227
DRY_WT	C	1	4	SCRI_RS_157728	5H	41	-21.1962	2.74368e-05	0.0046253
DRY_WT	C	1	4	SCRI_RS_125560	6H	44.1	-22.4479	2.26216e-05	0.0191172
DRY_WT	C	1	4	BOPA1_ConsensusGBS0132_4	7H	75.1	-22.3311	1.27321e-07	0.0261408
DRY_WT	C	1	5	SCRI_RS_142282	1H	93.1	-23.8017	3.45063e-05	0.0341082
DRY_WT	C	1	5	SCRI_RS_155427	1H	100.8	-17.4037	4.84494e-05	0.0282606
DRY_WT	C	1	5	BOPA1_1698_619	2H	53.7	-22.0123	0.000421443	0.0745977
DRY_WT	C	1	5	BOPA1_2634_2228	2H	57	32.5601	3.75739e-06	0.00873557
DRY_WT	C	1	5	BOPA1_7489_442	2H	58.8	-45.5752	1.01864e-13	0.0710657
DRY_WT	C	1	5	BOPA1_6804_1197	2H	62.5	49.6845	5.38039e-05	0.00070687
DRY_WT	C	1	5	SCRI_RS_224624	2H	107.2	-14.1508	0.000492715	0.0243432
DRY_WT	C	1	5	SCRI_RS_185506	2H	120.7	-16.1545	0.000633829	0.00693284
DRY_WT	C	1	5	SCRI_RS_154973	3H	40.7	-36.4714	2.27156e-12	0.102615
DRY_WT	C	1	5	SCRI_RS_218235	3H	46.2	-21.364	3.13947e-05	0.0823792
DRY_WT	C	1	5	BOPA2_12_31458	4H	3.5	-29.1585	2.15159e-15	0.0356733
DRY_WT	C	1	5	SCRI_RS_157728	5H	41	-15.769	0.000865334	0.0034984
DRY_WT	C	1	5	BOPA1_3696_2238	5H	122.6	-14.6431	0.000353422	0.00604404
DRY_WT	C	1	5	BOPA2_12_30600	7H	71	-30.8438	7.75004e-11	0.0228569
DRY_WT	C	1	5	SCRI_RS_2914	7H	76.6	25.5303	0.000165717	0.000544317
DRY_WT	C	2	1	BOPA1_4625_1413	1H	100.1	-30.778	5.90575e-15	0.0362207
DRY_WT	C	2	1	SCRI_RS_154981	2H	41.2	-17.2386	0.000770362	0.0172957
DRY_WT	C	2	1	SCRI_RS_160277	2H	56.4	23.3884	0.000770432	0.00239846
DRY_WT	C	2	1	SCRI_RS_186769	2H	57.4	29.3205	1.95679e-05	0.0215365
DRY_WT	C	2	1	BOPA1_7489_442	2H	58.8	-54.117	1.4167e-19	0.0705282
DRY_WT	C	2	1	SCRI_RS_224624	2H	107.2	-17.1804	5.63331e-06	0.0210922
DRY_WT	C	2	1	SCRI_RS_133685	3H	38	-29.0864	1.95196e-07	0.0868419
DRY_WT	C	2	1	BOPA2_12_31475	3H	44.8	-30.6107	1.03769e-08	0.0957674
DRY_WT	C	2	1	SCRI_RS_159189	3H	154.9	-21.0716	6.34092e-05	0.00333111
DRY_WT	C	2	1	BOPA2_12_31458	4H	3.5	-27.9427	1.24328e-13	0.0268464
DRY_WT	C	2	1	SCRI_RS_157728	5H	41	-18.0359	0.000200671	0.00469387
DRY_WT	C	2	1	SCRI_RS_179476	6H	55.4	-14.1882	0.000361091	0.0120762
DRY_WT	C	2	1	BOPA2_12_30475	7H	71.1	-31.3991	4.39461e-08	0.00528748
DRY_WT	C	2	2	BOPA1_9757_582	1H	86.8	-27.3025	8.97681e-12	0.0321644
DRY_WT	C	2	2	SCRI_RS_173531	2H	50.5	-51.6373	1.03216e-05	0.0068137
DRY_WT	C	2	2	BOPA1_4659_1261	2H	57	30.3845	9.56248e-06	0.0146658
DRY_WT	C	2	2	BOPA1_7489_442	2H	58.8	-43.2905	4.6415e-19	0.0780679
DRY_WT	C	2	2	SCRI_RS_224624	2H	107.2	-24.7193	4.87968e-11	0.0285278
DRY_WT	C	2	2	SCRI_RS_154973	3H	40.7	-51.9705	1.56679e-35	0.0972147
DRY_WT	C	2	2	BOPA2_12_31458	4H	3.5	-29.6555	6.58044e-15	0.0309765
DRY_WT	C	2	2	BOPA2_12_31042	6H	95	23.8375	0.000420508	0.002635
DRY_WT	C	2	2	SCRI_RS_234356	6H	113.2	-20.586	1.31004e-05	0.0100105
DRY_WT	C	2	2	SCRI_RS_169639	7H	69.3	-20.6681	1.2707e-08	0.0260977
DRY_WT	C	2	3	SCRI_RS_130139	1H	93.1	-25.7575	4.23622e-10	0.0343834
DRY_WT	C	2	3	SCRI_RS_173531	2H	50.5	-58.3429	5.97464e-07	0.0111048
DRY_WT	C	2	3	BOPA2_12_11163	2H	55.6	36.5552	0.000624411	0.000741952
DRY_WT	C	2	3	SCRI_RS_237688	2H	57.1	-33.9613	2.02307e-19	0.0659773
DRY_WT	C	2	3	SCRI_RS_187700	2H	94.3	-19.1354	8.07661e-09	0.0206614
DRY_WT	C	2	3	SCRI_RS_168541	3H	40.7	-44.4176	3.26211e-29	0.0900695
DRY_WT	C	2	3	BOPA1_4256_833	3H	46	-23.7259	0.000649351	0.0135969
DRY_WT	C	2	3	SCRI_RS_158679	3H	139.6	33.7887	0.000194985	0.000827803
DRY_WT	C	2	3	BOPA2_12_30540	4H	14.9	-28.3821	6.66981e-16	0.0397395
DRY_WT	C	2	3	BOPA1_ABC04352_pHv108_01	5H	133.8	-34.9247	9.16408e-07	0.00307034
DRY_WT	C	2	3	BOPA2_12_30666	5H	151.9	15.8133	1.00352e-05	0.00376911
DRY_WT	C	2	3	SCRI_RS_125560	6H	44.1	-17.5615	0.000445134	0.0107238
DRY_WT	C	2	3	SCRI_RS_147062	6H	91.7	31.3261	0.000645623	0.015291
DRY_WT	C	2	3	BOPA1_1337_638	7H	70.2	-19.7603	2.82885e-07	0.0269307
DRY_WT	C	2	4	BOPA1_4625_1413	1H	100.1	-25.8125	7.35069e-11	0.0307231
DRY_WT	C	2	4	BOPA1_7489_442	2H	58.8	-31.2096	8.24232e-17	0.0666678
DRY_WT	C	2	4	BOPA1_3180_1771	2H	106.4	-24.3965	1.89729e-11	0.0388263
DRY_WT	C	2	4	SCRI_RS_154973	3H	40.7	-34.8416	1.00826e-10	0.0892457
DRY_WT	C	2	4	SCRI_RS_218235	3H	46.2	-20.3684	0.000215682	0.0777096
DRY_WT	C	2	4	SCRI_RS_158679	3H	139.6	34.1074	0.000545823	0.00251763
DRY_WT	C	2	4	BOPA2_12_31458	4H	3.5	-31.5269	2.9098e-16	0.0320425
DRY_WT	C	2	4	BOPA2_12_30600	7H	71	-33.9952	1.46306e-11	0.0271593
DRY_WT	C	2	4	SCRI_RS_2914	7H	76.6	31.5543	1.11273e-05	0.00136451
DRY_WT	C	2	5	BOPA2_12_30306	1H	48.15	66.7149	0.000369258	0.0101393
DRY_WT	C	2	5	SCRI_RS_199689	1H	92.5	-26.5437	7.54416e-11	0.0287833
DRY_WT	C	2	5	SCRI_RS_173531	2H	50.5	-44.5437	0.000434343	0.00733322
DRY_WT	C	2	5	BOPA1_1698_619	2H	53.7	-23.6935	0.000175645	0.076189
DRY_WT	C	2	5	BOPA1_1917_848	2H	57.4	26.6456	0.000352878	0.0289018
DRY_WT	C	2	5	BOPA1_7489_442	2H	58.8	-42.26	2.67868e-09	0.0830885
DRY_WT	C	2	5	BOPA1_3180_1771	2H	106.4	-15.9709	9.27403e-06	0.0275747
DRY_WT	C	2	5	SCRI_RS_154973	3H	40.7	-45.1616	4.91682e-25	0.0875222
DRY_WT	C	2	5	BOPA2_12_30064	3H	45.4	-28.7373	0.000681854	0.0148834
DRY_WT	C	2	5	BOPA2_12_31458	4H	3.5	-31.3911	1.46299e-16	0.0361001
DRY_WT	C	2	5	BOPA1_3498_761	5H	41.7	-13.3321	0.00015961	0.00879939
DRY_WT	C	2	5	BOPA1_3696_2238	5H	122.6	-16.4123	9.44702e-05	0.00557485
DRY_WT	C	2	5	BOPA2_12_11455	6H	43.8	-13.82	0.000105606	0.0121723
DRY_WT	C	2	5	BOPA2_12_30475	7H	71.1	-38.2777	1.84888e-10	0.00707566
DRY_WT	C	2	5	SCRI_RS_204771	7H	76.6	41.6186	0.000915442	0.00890015
DRY_WT	C	3	1	BOPA2_12_31134	1H	48.5	42.673	2.80708e-05	0.00889304
DRY_WT	C	3	1	BOPA1_2711_234	1H	95.9	-29.6756	2.31041e-14	0.0321043
DRY_WT	C	3	1	SCRI_RS_173531	2H	50.5	-45.3685	0.00010633	0.00662541
DRY_WT	C	3	1	BOPA1_9191_263	2H	57.7	31.0746	4.75681e-06	0.0170598
DRY_WT	C	3	1	BOPA1_4717_386	2H	58.8	-50.2281	4.97984e-25	0.0860168
DRY_WT	C	3	1	BOPA2_12_31333	2H	94.3	-18.3818	1.37012e-07	0.0224033
DRY_WT	C	3	1	BOPA1_4844_1737	3H	37.7	40.8771	4.58479e-06	0.0517661
DRY_WT	C	3	1	SCRI_RS_133685	3H	38	-56.4443	3.60521e-10	0.0814611
DRY_WT	C	3	1	BOPA2_12_31475	3H	44.8	-34.0688	1.10075e-10	0.0958525
DRY_WT	C	3	1	BOPA2_12_31458	4H	3.5	-26.1079	4.59125e-13	0.0260009
DRY_WT	C	3	1	BOPA1_5611_811	4H	90.9	14.9046	0.000370881	0.0104143
DRY_WT	C	3	1	SCRI_RS_157728	5H	41	-21.2045	8.55051e-06	0.00641929
DRY_WT	C	3	1	SCRI_RS_125560	6H	44.1	-17.0948	0.000443182	0.0183392
DRY_WT	C	3	1	BOPA1_ConsensusGBS0132_4	7H	75.1	-20.931	1.51209e-07	0.0154964
DRY_WT	C	3	2	BOPA1_4625_1413	1H	100.1	-26.5279	1.68447e-11	0.0243974
DRY_WT	C	3	2	SCRI_RS_173531	2H	50.5	-57.806	7.20577e-07	0.00928287
DRY_WT	C	3	2	BOPA1_1698_619	2H	53.7	-23.6538	0.000277098	0.0619256
DRY_WT	C	3	2	BOPA1_1917_848	2H	57.4	29.3442	8.99808e-05	0.0253215
DRY_WT	C	3	2	SCRI_RS_144776	2H	59.5	-43.1019	8.75149e-10	0.0752146
DRY_WT	C	3	2	SCRI_RS_187700	2H	94.3	-21.2691	2.19875e-09	0.0314545
DRY_WT	C	3	2	SCRI_RS_154973	3H	40.7	-40.0549	3.49359e-14	0.0941261
DRY_WT	C	3	2	SCRI_RS_205711	3H	46.3	-20.5837	7.48956e-05	0.0638499
DRY_WT	C	3	2	SCRI_RS_158679	3H	139.6	36.4289	0.000112854	0.00355115
DRY_WT	C	3	2	BOPA2_12_31458	4H	3.5	-27.508	8.60108e-13	0.0286388
DRY_WT	C	3	2	SCRI_RS_68142	5H	43	-19.3815	0.000227445	0.0173082
DRY_WT	C	3	2	SCRI_RS_214130	5H	128.5	-13.7385	0.000531696	0.00611957
DRY_WT	C	3	2	SCRI_RS_147062	6H	91.7	37.3595	0.000349031	0.0178295
DRY_WT	C	3	2	BOPA2_12_30475	7H	71.1	-32.9861	1.28487e-08	0.00769028
DRY_WT	C	3	3	BOPA1_14371_423	1H	94.6	-27.3511	8.61538e-13	0.0330767
DRY_WT	C	3	3	SCRI_RS_173531	2H	50.5	-46.0899	0.000153076	0.00927786
DRY_WT	C	3	3	BOPA1_2634_2228	2H	57	28.3302	5.12733e-05	0.0110956
DRY_WT	C	3	3	BOPA1_4717_386	2H	58.8	-48.1677	3.15489e-18	0.0654676
DRY_WT	C	3	3	SCRI_RS_143727	2H	107.2	-23.2021	2.09942e-10	0.0282095
DRY_WT	C	3	3	SCRI_RS_154973	3H	40.7	-48.6769	1.52608e-34	0.0929641
DRY_WT	C	3	3	BOPA1_6681_314	3H	51.1	-38.844	0.000540419	0.00113675
DRY_WT	C	3	3	SCRI_RS_235770	3H	122	38.1154	0.000564085	0.00701232
DRY_WT	C	3	3	BOPA2_12_31458	4H	3.5	-31.5939	1.51602e-17	0.0342041
DRY_WT	C	3	3	SCRI_RS_199711	4H	50.8	59.9192	0.000354657	0.0075437
DRY_WT	C	3	3	SCRI_RS_131671	4H	100.6	21.9455	0.000308103	0.00397265
DRY_WT	C	3	3	BOPA1_ABC04352_pHv108_01	5H	133.8	-28.1927	6.01078e-05	0.0055667
DRY_WT	C	3	3	SCRI_RS_125560	6H	44.1	-20.9446	3.04044e-05	0.0150064
DRY_WT	C	3	3	SCRI_RS_147062	6H	91.7	37.3984	7.51764e-05	0.0118095
DRY_WT	C	3	3	SCRI_RS_234356	6H	113.2	-17.6112	6.75279e-05	0.0102783
DRY_WT	C	3	3	BOPA1_ConsensusGBS0132_4	7H	75.1	-24.0254	1.83507e-09	0.0285733
DRY_WT	C	3	4	BOPA1_4625_1413	1H	100.1	-25.9804	3.61001e-11	0.0289923
DRY_WT	C	3	4	SCRI_RS_173531	2H	50.5	-55.237	5.84659e-06	0.00465973
DRY_WT	C	3	4	BOPA1_1698_619	2H	53.7	-25.6446	5.01324e-05	0.0625731
DRY_WT	C	3	4	BOPA1_7489_442	2H	58.8	-19.9775	4.86409e-06	0.0652716
DRY_WT	C	3	4	SCRI_RS_187700	2H	94.3	-18.2679	6.2685e-07	0.0248193
DRY_WT	C	3	4	SCRI_RS_238605	2H	123.9	-16.7138	0.000799951	0.00375664
DRY_WT	C	3	4	SCRI_RS_133685	3H	38	-32.8922	6.79451e-09	0.091127
DRY_WT	C	3	4	BOPA2_12_31475	3H	44.8	-25.4926	2.69431e-06	0.100286
DRY_WT	C	3	4	SCRI_RS_158679	3H	139.6	35.0203	0.000239976	0.00232647
DRY_WT	C	3	4	BOPA2_12_31458	4H	3.5	-27.3539	2.21161e-13	0.033421
DRY_WT	C	3	4	BOPA1_ABC04352_pHv108_01	5H	133.8	-35.7458	9.81814e-06	0.00247883
DRY_WT	C	3	4	SCRI_RS_128397	5H	151.9	17.7135	0.000472953	0.00188127
DRY_WT	C	3	4	SCRI_RS_125560	6H	44.1	-18.5938	0.000229065	0.0175408
DRY_WT	C	3	4	BOPA2_12_30600	7H	71	-29.9652	9.27968e-10	0.0226273
DRY_WT	C	3	4	SCRI_RS_2914	7H	76.6	26.3525	0.000160118	2.8595e-06
DRY_WT	C	3	5	SCRI_RS_144315	1H	85.8	-19.7911	4.697e-05	0.0352248
DRY_WT	C	3	5	SCRI_RS_147329	1H	100.8	-15.6602	0.000129033	0.0275263
DRY_WT	C	3	5	BOPA1_2029_1143	2H	23.2	-15.5042	0.00097743	0.00596439
DRY_WT	C	3	5	BOPA2_12_30206	2H	56.45	-26.4638	0.000315661	0.0594988
DRY_WT	C	3	5	SCRI_RS_134925	2H	57	-23.9046	4.79133e-08	0.0696146
DRY_WT	C	3	5	SCRI_RS_224624	2H	107.2	-21.2242	7.14291e-09	0.029313
DRY_WT	C	3	5	SCRI_RS_154973	3H	40.7	-41.1284	8.72738e-16	0.09958
DRY_WT	C	3	5	SCRI_RS_218235	3H	46.2	-17.5304	0.000646965	0.0797936
DRY_WT	C	3	5	BOPA2_12_31458	4H	3.5	-32.4637	4.47625e-18	0.04084
DRY_WT	C	3	5	SCRI_RS_223100	5H	44.4	-14.5461	0.000486799	0.00897349
DRY_WT	C	3	5	SCRI_RS_169639	7H	69.3	-18.3573	4.50377e-07	0.0262602
DRY_WT	C	4	1	SCRI_RS_130139	1H	93.1	-28.2503	2.09035e-12	0.0310245
DRY_WT	C	4	1	BOPA2_12_20688	2H	51.9	-24.4117	1.26629e-05	0.0509892
DRY_WT	C	4	1	BOPA2_12_11163	2H	55.6	53.9219	1.34015e-06	0.000343265
DRY_WT	C	4	1	BOPA1_ABC08774_1_1_752	2H	57.1	-45.9993	2.61013e-12	0.073354
DRY_WT	C	4	1	BOPA1_1917_848	2H	57.4	24.3231	0.000723633	0.0272915
DRY_WT	C	4	1	SCRI_RS_224624	2H	107.2	-22.4058	9.07435e-10	0.0285466
DRY_WT	C	4	1	SCRI_RS_154973	3H	40.7	-50.7493	1.55075e-37	0.10238
DRY_WT	C	4	1	BOPA2_12_30680	3H	49.6	-46.1945	0.000819369	0.00524661
DRY_WT	C	4	1	SCRI_RS_159189	3H	154.9	-19.0567	0.000212976	0.0028332
DRY_WT	C	4	1	BOPA2_12_31458	4H	3.5	-23.9919	2.01163e-10	0.0340496
DRY_WT	C	4	1	SCRI_RS_223699	5H	51.6	-47.9992	8.7334e-05	0.00123787
DRY_WT	C	4	1	BOPA2_12_30723	7H	15.9	-21.2306	0.000179075	0.00324644
DRY_WT	C	4	1	BOPA2_12_30600	7H	71	-32.2288	1.92546e-11	0.0191405
DRY_WT	C	4	1	SCRI_RS_2914	7H	76.6	31.6901	2.70228e-06	0.000270853
DRY_WT	C	4	2	SCRI_RS_199689	1H	92.5	-24.2906	1.1823e-08	0.0310249
DRY_WT	C	4	2	SCRI_RS_232650	1H	100.1	-28.8052	0.000955911	0.0129899
DRY_WT	C	4	2	SCRI_RS_154981	2H	41.2	-19.3517	0.000167535	0.0132841
DRY_WT	C	4	2	BOPA1_2634_2228	2H	57	29.5031	4.59633e-05	0.0134562
DRY_WT	C	4	2	BOPA1_4717_386	2H	58.8	-48.1437	1.63921e-17	0.0683752
DRY_WT	C	4	2	SCRI_RS_154176	2H	110.2	-17.3878	1.69121e-06	0.0175327
DRY_WT	C	4	2	SCRI_RS_154973	3H	40.7	-42.4077	1.53955e-22	0.0937794
DRY_WT	C	4	2	BOPA2_12_30064	3H	45.4	-38.5869	7.86458e-06	0.0219288
DRY_WT	C	4	2	SCRI_RS_158679	3H	139.6	32.1466	0.000359418	0.00331341
DRY_WT	C	4	2	BOPA2_12_31458	4H	3.5	-30.0724	3.31979e-15	0.0236912
DRY_WT	C	4	2	BOPA1_1588_537	6H	43.6	-13.453	0.000312774	0.0122127
DRY_WT	C	4	2	BOPA2_12_30475	7H	71.1	-25.9985	4.98231e-06	0.00489949
DRY_WT	C	4	3	BOPA2_12_30306	1H	48.15	81.2496	5.95895e-05	0.0106972
DRY_WT	C	4	3	BOPA2_12_31134	1H	48.5	39.1788	0.00044716	0.00672233
DRY_WT	C	4	3	BOPA1_2935_1634	1H	90.3	-18.5326	0.000164939	0.0230752
DRY_WT	C	4	3	BOPA1_4625_1413	1H	100.1	-20.0695	1.67371e-05	0.0325949
DRY_WT	C	4	3	SCRI_RS_173531	2H	50.5	-48.9994	7.98581e-05	0.00643247
DRY_WT	C	4	3	BOPA1_9191_263	2H	57.7	34.9812	5.89979e-07	0.0154458
DRY_WT	C	4	3	BOPA1_7489_442	2H	58.8	-42.134	1.0968e-17	0.0648817
DRY_WT	C	4	3	BOPA1_1946_698	2H	70.8	-25.7595	0.000943104	0.0277699
DRY_WT	C	4	3	BOPA2_12_31333	2H	94.3	-19.0228	3.36539e-07	0.0225669
DRY_WT	C	4	3	SCRI_RS_154973	3H	40.7	-52.67	2.06935e-36	0.0835262
DRY_WT	C	4	3	BOPA2_12_31458	4H	3.5	-31.2021	9.82685e-17	0.0355445
DRY_WT	C	4	3	SCRI_RS_182407	5H	44.8	-23.4484	8.50773e-06	0.000943531
DRY_WT	C	4	3	BOPA1_2176_891	6H	46.7	-16.4266	0.00019676	0.00659351
DRY_WT	C	4	3	BOPA1_ConsensusGBS0132_4	7H	75.1	-19.0657	6.4985e-06	0.0157564
DRY_WT	C	4	4	BOPA1_9757_582	1H	86.8	-15.4726	0.000338554	0.0205129
DRY_WT	C	4	4	SCRI_RS_161388	1H	100.8	-15.8722	0.000196775	0.0238068
DRY_WT	C	4	4	SCRI_RS_238263	2H	4.2	-31.5863	0.000159136	0.0030575
DRY_WT	C	4	4	SCRI_RS_173531	2H	50.5	-40.255	0.000708259	0.00619461
DRY_WT	C	4	4	BOPA2_12_30206	2H	56.45	-26.607	0.000160287	0.0592633
DRY_WT	C	4	4	BOPA1_9191_263	2H	57.7	26.0733	0.00012163	0.0224516
DRY_WT	C	4	4	BOPA1_7489_442	2H	58.8	-37.2386	2.56408e-13	0.0840653
DRY_WT	C	4	4	BOPA1_3180_1771	2H	106.4	-17.3874	7.70345e-07	0.0255622
DRY_WT	C	4	4	SCRI_RS_154973	3H	40.7	-35.1388	9.97451e-09	0.0924365
DRY_WT	C	4	4	BOPA2_12_31475	3H	44.8	-21.8467	0.000243409	0.0953372
DRY_WT	C	4	4	BOPA2_12_31458	4H	3.5	-29.5232	4.75033e-16	0.0358326
DRY_WT	C	4	4	SCRI_RS_157728	5H	41	-24.1653	6.31602e-07	0.00487219
DRY_WT	C	4	4	SCRI_RS_144841	5H	50	32.7029	0.000795053	0.000838763
DRY_WT	C	4	4	BOPA1_3696_2238	5H	122.6	-13.8166	0.000540868	0.00690088
DRY_WT	C	4	4	SCRI_RS_170814	6H	46	-15.8852	0.000190268	0.00835501
DRY_WT	C	4	4	SCRI_RS_147062	6H	91.7	42.336	5.50884e-06	0.0119572
DRY_WT	C	4	4	BOPA2_12_11508	7H	24.15	121.859	0.000242391	0.00547602
DRY_WT	C	4	4	SCRI_RS_164730	7H	48	-16.5769	4.1449e-05	0.0108105
DRY_WT	C	4	4	BOPA2_12_30475	7H	71.1	-31.356	1.32367e-08	0.00960227
DRY_WT	C	4	5	SCRI_RS_197263	1H	88.9	-24.5018	6.81653e-10	0.0248505
DRY_WT	C	4	5	SCRI_RS_184058	1H	128	-21.0251	0.000921749	0.0117831
DRY_WT	C	4	5	SCRI_RS_173531	2H	50.5	-49.295	1.54177e-05	0.00744156
DRY_WT	C	4	5	BOPA1_1698_619	2H	53.7	-22.7563	0.000111026	0.0669681
DRY_WT	C	4	5	BOPA1_9191_263	2H	57.7	26.2692	0.000131653	0.0189321
DRY_WT	C	4	5	BOPA1_4717_386	2H	58.8	-33.2607	5.05744e-10	0.0679866
DRY_WT	C	4	5	SCRI_RS_143727	2H	107.2	-22.5865	1.74338e-10	0.0412218
DRY_WT	C	4	5	SCRI_RS_6922	3H	37.4	22.9232	0.000427432	0.0164914
DRY_WT	C	4	5	SCRI_RS_199987	3H	40.7	-54.9716	4.19716e-24	0.0960069
DRY_WT	C	4	5	BOPA2_12_30737	3H	46	-23.4406	3.03708e-05	0.0290211
DRY_WT	C	4	5	SCRI_RS_158679	3H	139.6	35.2944	0.000141817	0.00190526
DRY_WT	C	4	5	BOPA2_12_31458	4H	3.5	-30.7934	9.07626e-18	0.0341541
DRY_WT	C	4	5	SCRI_RS_221999	5H	55.6	-13.5637	6.89207e-05	0.0117429
DRY_WT	C	4	5	SCRI_RS_214130	5H	128.5	-24.2142	1.74621e-09	0.00992073
DRY_WT	C	4	5	SCRI_RS_213086	5H	131.6	68.0796	3.73323e-05	0.00115846
DRY_WT	C	4	5	SCRI_RS_128397	5H	151.9	17.892	0.000131889	0.00214385
DRY_WT	C	4	5	SCRI_RS_183055	6H	89.35	54.3285	0.000303014	0.021066
DRY_WT	C	4	5	BOPA1_ConsensusGBS0132_4	7H	75.1	-23.0296	1.06834e-08	0.0280224
DRY_WT	C	5	1	BOPA1_ABC11290_sfp44_06	1H	92.1	-30.4128	1.79418e-08	0.0195196
DRY_WT	C	5	1	SCRI_RS_155427	1H	100.8	-14.8237	0.000167883	0.0220972
DRY_WT	C	5	1	SCRI_RS_160277	2H	56.4	30.5691	7.57301e-06	0.00302908
DRY_WT	C	5	1	BOPA1_9191_263	2H	57.7	37.3629	6.26587e-08	0.0178991
DRY_WT	C	5	1	BOPA1_7489_442	2H	58.8	-61.4497	2.90966e-26	0.0773703
DRY_WT	C	5	1	BOPA1_3000_1074	2H	109.8	-19.8673	5.75356e-09	0.0261964
DRY_WT	C	5	1	SCRI_RS_154973	3H	40.7	-49.0674	1.16652e-34	0.103001
DRY_WT	C	5	1	SCRI_RS_13433	3H	46.2	-54.8441	3.97206e-05	0.00815371
DRY_WT	C	5	1	BOPA1_6681_314	3H	51.1	-36.3289	0.000801737	0.00260021
DRY_WT	C	5	1	BOPA2_12_31458	4H	3.5	-28.2238	1.90356e-15	0.0368837
DRY_WT	C	5	1	SCRI_RS_174091	5H	51.6	-59.1759	5.54336e-05	0.000151455
DRY_WT	C	5	1	BOPA1_3696_2238	5H	122.6	-16.3475	4.71927e-05	0.00639512
DRY_WT	C	5	1	SCRI_RS_139987	6H	85.8	-22.5758	0.000451597	2.08234e-06
DRY_WT	C	5	1	SCRI_RS_147062	6H	91.7	44.6668	4.91583e-06	0.011432
DRY_WT	C	5	1	BOPA1_ConsensusGBS0132_4	7H	75.1	-25.4441	9.96528e-11	0.0291674
DRY_WT	C	5	2	BOPA1_14371_423	1H	94.6	-23.1653	4.85191e-09	0.0233733
DRY_WT	C	5	2	SCRI_RS_173531	2H	50.5	-51.6437	2.30505e-05	0.00983793
DRY_WT	C	5	2	BOPA2_12_30206	2H	56.45	-27.1175	0.000145325	0.0536327
DRY_WT	C	5	2	BOPA1_9191_263	2H	57.7	33.3906	3.74282e-06	0.0235857
DRY_WT	C	5	2	BOPA1_4717_386	2H	58.8	-40.648	1.92005e-13	0.0757584
DRY_WT	C	5	2	SCRI_RS_187700	2H	94.3	-18.488	2.1066e-07	0.0188879
DRY_WT	C	5	2	SCRI_RS_154973	3H	40.7	-33.6538	1.03029e-07	0.0871142
DRY_WT	C	5	2	BOPA2_12_31475	3H	44.8	-22.2658	0.00031089	0.092787
DRY_WT	C	5	2	SCRI_RS_158679	3H	139.6	42.9025	9.62922e-06	0.00251309
DRY_WT	C	5	2	SCRI_RS_16311	3H	148.4	-18.6968	4.53347e-05	0.00657599
DRY_WT	C	5	2	BOPA2_12_31458	4H	3.5	-28.1938	1.48882e-13	0.0262513
DRY_WT	C	5	2	SCRI_RS_182407	5H	44.8	-18.9858	0.000253037	0.000247338
DRY_WT	C	5	2	BOPA2_12_30475	7H	71.1	-27.9305	1.03137e-06	0.00385682
DRY_WT	C	5	3	SCRI_RS_197263	1H	88.9	-18.6992	0.00010273	0.0203141
DRY_WT	C	5	3	BOPA1_4625_1413	1H	100.1	-16.3239	0.000261997	0.0269266
DRY_WT	C	5	3	BOPA2_12_20688	2H	51.9	-26.8037	5.75218e-07	0.0605735
DRY_WT	C	5	3	BOPA1_7489_442	2H	58.8	-27.3289	5.04702e-12	0.0700838
DRY_WT	C	5	3	SCRI_RS_141789	2H	59.3	52.066	0.000711487	0.00154865
DRY_WT	C	5	3	BOPA2_12_31333	2H	94.3	-15.3127	4.4911e-05	0.0264207
DRY_WT	C	5	3	SCRI_RS_11645	2H	127.1	-14.6283	3.49619e-05	0.0229073
DRY_WT	C	5	3	BOPA1_4844_1737	3H	37.7	32.333	0.00020308	0.0625678
DRY_WT	C	5	3	SCRI_RS_133685	3H	38	-47.7337	4.6667e-08	0.0827824
DRY_WT	C	5	3	BOPA2_12_31475	3H	44.8	-37.9489	2.53454e-13	0.102154
DRY_WT	C	5	3	SCRI_RS_235770	3H	122	42.3017	0.000126503	0.00520004
DRY_WT	C	5	3	BOPA2_12_31458	4H	3.5	-28.2269	3.28175e-15	0.0396032
DRY_WT	C	5	3	SCRI_RS_157728	5H	41	-18.7999	7.44576e-05	0.00481479
DRY_WT	C	5	3	SCRI_RS_111979	7H	11	-14.6777	0.000165675	0.00425503
DRY_WT	C	5	3	BOPA2_12_11508	7H	24.15	120.468	9.20223e-05	0.00496374
DRY_WT	C	5	3	BOPA1_ConsensusGBS0132_4	7H	75.1	-18.9924	1.92672e-06	0.0165365
DRY_WT	C	5	4	BOPA1_4625_1413	1H	100.1	-28.6046	7.98265e-14	0.0333882
DRY_WT	C	5	4	SCRI_RS_173531	2H	50.5	-58.3934	4.86586e-07	0.00723678
DRY_WT	C	5	4	BOPA2_12_31189	2H	56.4	-25.0527	0.000160502	0.0371729
DRY_WT	C	5	4	BOPA1_9191_263	2H	57.7	35.3713	9.04446e-07	0.0163197
DRY_WT	C	5	4	BOPA1_4717_386	2H	58.8	-36.7951	1.53245e-11	0.061566
DRY_WT	C	5	4	BOPA2_12_31333	2H	94.3	-24.435	3.13247e-11	0.0244261
DRY_WT	C	5	4	SCRI_RS_115969	3H	37.7	32.8693	0.000390185	0.0578485
DRY_WT	C	5	4	SCRI_RS_133685	3H	38	-53.8844	1.26407e-08	0.0760474
DRY_WT	C	5	4	BOPA2_12_31475	3H	44.8	-32.354	5.31663e-09	0.0895101
DRY_WT	C	5	4	SCRI_RS_158679	3H	139.6	37.7504	0.000112066	0.00262042
DRY_WT	C	5	4	SCRI_RS_16311	3H	148.4	-15.6401	0.000492878	0.0038056
DRY_WT	C	5	4	BOPA2_12_31458	4H	3.5	-31.8601	1.14163e-16	0.0357783
DRY_WT	C	5	4	BOPA1_4616_503	4H	26.8	38.379	0.000448273	0.000777736
DRY_WT	C	5	4	BOPA1_ABC04352_pHv108_01	5H	133.8	-27.566	0.000100617	0.00476214
DRY_WT	C	5	4	SCRI_RS_125560	6H	44.1	-17.5686	0.000504675	0.0121354
DRY_WT	C	5	4	SCRI_RS_147062	6H	91.7	38.6089	8.85901e-05	0.0119752
DRY_WT	C	5	4	SCRI_RS_219749	7H	70.7	-25.3261	5.55766e-08	0.0337877
DRY_WT	C	5	5	SCRI_RS_142282	1H	93.1	-24.7204	6.38689e-05	0.037688
DRY_WT	C	5	5	BOPA1_4625_1413	1H	100.1	-18.0437	8.21577e-05	0.0364269
DRY_WT	C	5	5	SCRI_RS_173531	2H	50.5	-44.8067	0.000410065	0.00323348
DRY_WT	C	5	5	BOPA1_1698_619	2H	53.7	-24.5096	0.000117	0.0719625
DRY_WT	C	5	5	BOPA1_7489_442	2H	58.8	-21.6767	6.26117e-07	0.0720995
DRY_WT	C	5	5	SCRI_RS_224624	2H	107.2	-21.8923	5.23823e-09	0.0350024
DRY_WT	C	5	5	SCRI_RS_199987	3H	40.7	-48.9005	2.89688e-30	0.10882
DRY_WT	C	5	5	BOPA1_4256_833	3H	46	-30.5026	5.83478e-05	0.0114754
DRY_WT	C	5	5	BOPA2_12_31458	4H	3.5	-27.5624	3.75638e-13	0.0252959
DRY_WT	C	5	5	SCRI_RS_157728	5H	41	-21.0742	3.39147e-05	0.0040041
DRY_WT	C	5	5	SCRI_RS_231184	5H	75.6	39.2125	3.0633e-05	0.0147123
DRY_WT	C	5	5	BOPA1_3696_2238	5H	122.6	-16.7275	7.65395e-05	0.00527866
DRY_WT	C	5	5	BOPA2_12_31217	5H	131.7	57.0068	0.000984315	0.0021081
DRY_WT	C	5	5	BOPA2_12_30475	7H	71.1	-33.4465	1.24459e-08	0.00539944
DRY_WT	C	5	5	SCRI_RS_230083	7H	76.4	58.9566	0.000305276	0.011468
DRY_WT	C	6	1	BOPA1_4625_1413	1H	100.1	-38.2002	5.85649e-14	0.0242485
DRY_WT	C	6	1	BOPA1_557_1297	1H	112.3	17.9546	0.000458134	0.00319071
DRY_WT	C	6	1	SCRI_RS_173531	2H	50.5	-58.5762	1.08649e-06	0.00671997
DRY_WT	C	6	1	BOPA1_4659_1261	2H	57	28.15	4.59993e-05	0.00981796
DRY_WT	C	6	1	BOPA1_7489_442	2H	58.8	-43.3427	5.19583e-18	0.0655782
DRY_WT	C	6	1	BOPA2_12_31333	2H	94.3	-22.1907	1.54879e-09	0.0267639
DRY_WT	C	6	1	SCRI_RS_154973	3H	40.7	-44.9228	1.06626e-25	0.0898025
DRY_WT	C	6	1	SCRI_RS_227793	3H	45.4	-30.5863	0.000233444	0.0298848
DRY_WT	C	6	1	BOPA2_12_31458	4H	3.5	-30.7637	8.70706e-16	0.0340009
DRY_WT	C	6	1	BOPA1_4616_503	4H	26.8	39.1128	0.000269292	0.00076247
DRY_WT	C	6	1	SCRI_RS_125560	6H	44.1	-21.521	1.90617e-05	0.0151499
DRY_WT	C	6	1	BOPA1_ConsensusGBS0132_4	7H	75.1	-20.7959	4.65187e-07	0.0191849
DRY_WT	C	6	2	SCRI_RS_197263	1H	88.9	-16.1969	0.000688727	0.0278701
DRY_WT	C	6	2	BOPA1_4625_1413	1H	100.1	-18.8036	3.5929e-05	0.0342891
DRY_WT	C	6	2	BOPA1_1865_396	2H	19.1	-19.5951	0.000494804	0.0149214
DRY_WT	C	6	2	SCRI_RS_173531	2H	50.5	-49.3708	6.67944e-05	0.00516357
DRY_WT	C	6	2	BOPA1_9191_263	2H	57.7	27.6921	8.74841e-05	0.016853
DRY_WT	C	6	2	BOPA1_4717_386	2H	58.8	-40.9281	2.05653e-16	0.0643088
DRY_WT	C	6	2	BOPA2_12_31333	2H	94.3	-19.6085	5.65942e-08	0.0237922
DRY_WT	C	6	2	SCRI_RS_133685	3H	38	-25.1173	2.34365e-06	0.0702794
DRY_WT	C	6	2	BOPA2_12_31475	3H	44.8	-32.2157	3.97296e-10	0.0865897
DRY_WT	C	6	2	SCRI_RS_158679	3H	139.6	29.5257	0.000798915	0.00214004
DRY_WT	C	6	2	BOPA2_12_31458	4H	3.5	-32.1159	2.02037e-18	0.0430297
DRY_WT	C	6	2	BOPA2_12_20350	5H	55.6	-18.1107	5.03009e-07	0.00786052
DRY_WT	C	6	2	SCRI_RS_231184	5H	75.6	37.2181	0.000135742	0.0105732
DRY_WT	C	6	2	BOPA1_3696_2238	5H	122.6	-16.2045	7.54219e-05	0.00606112
DRY_WT	C	6	2	SCRI_RS_128397	5H	151.9	15.7015	0.00098562	0.0020231
DRY_WT	C	6	2	BOPA2_12_30449	7H	71	-21.5832	3.89354e-07	0.0247927
DRY_WT	C	6	3	BOPA2_12_30672	1H	50.4	15.9499	0.00032747	0.000412037
DRY_WT	C	6	3	BOPA1_14371_423	1H	94.6	-31.658	3.49596e-15	0.0363817
DRY_WT	C	6	3	SCRI_RS_4522	1H	117.8	18.274	0.000700045	0.000327971
DRY_WT	C	6	3	BOPA2_12_20688	2H	51.9	-27.2579	2.09332e-06	0.0452789
DRY_WT	C	6	3	BOPA1_9191_263	2H	57.7	32.5878	3.96717e-06	0.0183619
DRY_WT	C	6	3	BOPA1_4717_386	2H	58.8	-41.6529	1.20063e-16	0.0685601
DRY_WT	C	6	3	SCRI_RS_187700	2H	94.3	-15.7703	7.43481e-06	0.020405
DRY_WT	C	6	3	SCRI_RS_154973	3H	40.7	-39.4374	2.10937e-14	0.0877604
DRY_WT	C	6	3	SCRI_RS_205711	3H	46.3	-18.7922	0.000283012	0.0710696
DRY_WT	C	6	3	BOPA2_12_31458	4H	3.5	-30.0773	1.2523e-15	0.0273041
DRY_WT	C	6	3	BOPA2_12_30584	4H	92.8	15.7606	6.70165e-05	0.0112359
DRY_WT	C	6	3	SCRI_RS_157728	5H	41	-18.4987	8.27925e-05	0.00336782
DRY_WT	C	6	3	BOPA1_3696_2238	5H	122.6	-15.9904	9.33007e-05	0.00606464
DRY_WT	C	6	3	SCRI_RS_128397	5H	151.9	17.2262	0.000238666	0.00331738
DRY_WT	C	6	3	BOPA2_12_30475	7H	71.1	-35.5324	1.27293e-09	0.00623165
DRY_WT	C	6	3	SCRI_RS_204771	7H	76.6	49.8813	0.000129412	0.0105359
DRY_WT	C	6	4	SCRI_RS_197263	1H	88.9	-19.1339	4.77016e-05	0.0326486
DRY_WT	C	6	4	SCRI_RS_106754	1H	100.1	-15.3978	0.000428012	0.0377105
DRY_WT	C	6	4	BOPA2_12_30657	2H	39.7	-39.1759	1.34111e-05	0.0015251
DRY_WT	C	6	4	SCRI_RS_134925	2H	57	-61.3928	2.14459e-23	0.0875187
DRY_WT	C	6	4	BOPA1_1917_848	2H	57.4	37.1246	7.6249e-08	0.0340898
DRY_WT	C	6	4	SCRI_RS_141789	2H	59.3	80.915	1.95925e-07	0.00176576
DRY_WT	C	6	4	SCRI_RS_224624	2H	107.2	-21.6868	1.20396e-09	0.0267252
DRY_WT	C	6	4	SCRI_RS_154973	3H	40.7	-46.4419	3.3124e-30	0.101703
DRY_WT	C	6	4	SCRI_RS_227793	3H	45.4	-30.1755	8.37213e-05	0.0278453
DRY_WT	C	6	4	SCRI_RS_158679	3H	139.6	38.1759	1.94183e-05	0.00118909
DRY_WT	C	6	4	SCRI_RS_16311	3H	148.4	-17.0244	0.000136087	0.0109691
DRY_WT	C	6	4	BOPA2_12_31458	4H	3.5	-28.1493	4.34291e-15	0.0297459
DRY_WT	C	6	4	SCRI_RS_231184	5H	75.6	34.6605	0.000177821	0.0140404
DRY_WT	C	6	4	SCRI_RS_127785	5H	94.4	-13.3537	0.000809461	0.00412577
DRY_WT	C	6	4	BOPA1_ABC04352_pHv108_01	5H	133.8	-33.6293	9.18393e-06	0.00368797
DRY_WT	C	6	4	SCRI_RS_175743	5H	149.8	13.0242	0.000793117	0.00228996
DRY_WT	C	6	4	BOPA1_1588_537	6H	43.6	-13.3384	0.00011526	0.0132885
DRY_WT	C	6	4	SCRI_RS_158126	7H	67.8	-16.7826	0.000206581	0.0270282
DRY_WT	C	6	4	BOPA2_12_30600	7H	71	-21.0908	0.000140845	0.0215576
DRY_WT	C	6	4	SCRI_RS_2914	7H	76.6	27.4946	5.49404e-05	5.32507e-05
DRY_WT	C	6	5	BOPA1_2711_234	1H	95.9	-23.818	5.2092e-09	0.0190718
DRY_WT	C	6	5	SCRI_RS_173531	2H	50.5	-47.5638	6.27398e-05	0.00856645
DRY_WT	C	6	5	BOPA1_1698_619	2H	53.7	-26.729	1.71697e-05	0.0654165
DRY_WT	C	6	5	SCRI_RS_154657	2H	59.5	-23.2513	1.40187e-07	0.0735276
DRY_WT	C	6	5	SCRI_RS_224624	2H	107.2	-21.5347	5.70848e-09	0.0318916
DRY_WT	C	6	5	SCRI_RS_115969	3H	37.7	35.4752	0.000138508	0.0769838
DRY_WT	C	6	5	SCRI_RS_133685	3H	38	-54.6561	8.44391e-09	0.0984206
DRY_WT	C	6	5	BOPA2_12_31475	3H	44.8	-37.4882	4.90635e-12	0.107585
DRY_WT	C	6	5	BOPA2_12_31458	4H	3.5	-27.2696	3.37837e-13	0.0294632
DRY_WT	C	6	5	SCRI_RS_206179	4H	60.1	34.9598	0.000375978	0.000487309
DRY_WT	C	6	5	SCRI_RS_216814	5H	41.2	-24.7067	0.000475424	0.00606439
DRY_WT	C	6	5	BOPA1_3696_2238	5H	122.6	-14.2125	0.000595897	0.00623035
DRY_WT	C	6	5	BOPA2_12_31048	6H	95.6	43.6451	0.000141665	0.0157433
DRY_WT	C	6	5	BOPA1_ConsensusGBS0132_4	7H	75.1	-26.5043	2.22142e-10	0.0234428
DRY_WT	C	7	1	BOPA1_4625_1413	1H	100.1	-30.0176	5.63149e-15	0.0292473
DRY_WT	C	7	1	SCRI_RS_173531	2H	50.5	-51.2272	1.73737e-05	0.00742687
DRY_WT	C	7	1	BOPA1_9191_263	2H	57.7	33.0443	3.70666e-06	0.017413
DRY_WT	C	7	1	BOPA1_4717_386	2H	58.8	-46.4016	4.02011e-20	0.0730631
DRY_WT	C	7	1	BOPA2_12_31333	2H	94.3	-26.9981	6.76306e-13	0.0287324
DRY_WT	C	7	1	SCRI_RS_199987	3H	40.7	-29.9705	4.67703e-06	0.0901045
DRY_WT	C	7	1	BOPA2_12_31475	3H	44.8	-25.0785	9.97678e-05	0.0959957
DRY_WT	C	7	1	SCRI_RS_158679	3H	139.6	33.5029	0.000466608	0.00108845
DRY_WT	C	7	1	BOPA2_12_31458	4H	3.5	-30.106	3.79488e-15	0.0285277
DRY_WT	C	7	1	BOPA1_4616_503	4H	26.8	43.0761	9.46569e-05	0.000729852
DRY_WT	C	7	1	BOPA2_12_20350	5H	55.6	-15.2305	2.22979e-05	0.00583283
DRY_WT	C	7	1	SCRI_RS_231184	5H	75.6	37.2929	0.000144469	0.0110915
DRY_WT	C	7	1	BOPA1_3696_2238	5H	122.6	-18.2329	1.61411e-05	0.0115611
DRY_WT	C	7	1	SCRI_RS_147062	6H	91.7	34.624	0.000344872	0.0114206
DRY_WT	C	7	1	BOPA2_12_30600	7H	71	-27.2467	2.46136e-08	0.0207276
DRY_WT	C	7	1	SCRI_RS_2914	7H	76.6	27.4069	7.56777e-05	7.03814e-05
DRY_WT	C	7	2	BOPA2_12_31134	1H	48.5	36.5433	0.000693629	0.00879977
DRY_WT	C	7	2	BOPA1_2935_1634	1H	90.3	-29.0866	9.9612e-13	0.0211816
DRY_WT	C	7	2	SCRI_RS_173531	2H	50.5	-48.7246	2.82457e-05	0.00617369
DRY_WT	C	7	2	BOPA2_12_30206	2H	56.45	-25.2472	0.000254091	0.05017
DRY_WT	C	7	2	BOPA1_4659_1261	2H	57	28.735	3.22638e-05	0.0140265
DRY_WT	C	7	2	BOPA1_4717_386	2H	58.8	-36.4411	1.95444e-11	0.0661584
DRY_WT	C	7	2	SCRI_RS_224624	2H	107.2	-17.6709	1.74151e-06	0.025128
DRY_WT	C	7	2	BOPA1_4844_1737	3H	37.7	35.1419	5.92356e-05	0.0545845
DRY_WT	C	7	2	SCRI_RS_133685	3H	38	-53.087	2.71605e-09	0.0828034
DRY_WT	C	7	2	BOPA2_12_31475	3H	44.8	-35.729	7.40598e-11	0.0924001
DRY_WT	C	7	2	BOPA2_12_31458	4H	3.5	-31.0004	3.96802e-17	0.0414282
DRY_WT	C	7	2	SCRI_RS_157728	5H	41	-20.1905	3.13219e-05	0.00835316
DRY_WT	C	7	2	SCRI_RS_147062	6H	91.7	34.1611	0.000269164	0.0125791
DRY_WT	C	7	2	BOPA2_12_11508	7H	24.15	118.098	0.000628505	0.0081944
DRY_WT	C	7	2	SCRI_RS_169639	7H	69.3	-27.8079	8.61023e-13	0.0327293
DRY_WT	C	7	2	SCRI_RS_2914	7H	76.6	26.8954	0.000130136	0.000129339
DRY_WT	C	7	3	BOPA2_12_30306	1H	48.15	72.515	0.000443919	0.0111874
DRY_WT	C	7	3	BOPA1_4625_1413	1H	100.1	-25.4918	1.17963e-11	0.0328729
DRY_WT	C	7	3	BOPA1_1865_396	2H	19.1	-24.2541	2.08415e-05	0.014783
DRY_WT	C	7	3	BOPA1_1698_619	2H	53.7	-24.6474	5.42766e-05	0.0708433
DRY_WT	C	7	3	BOPA2_12_30772	2H	55.6	-51.6589	0.000117606	0.00999823
DRY_WT	C	7	3	BOPA1_7489_442	2H	58.8	-22.6042	1.26694e-07	0.0886781
DRY_WT	C	7	3	SCRI_RS_224624	2H	107.2	-20.1925	1.79309e-08	0.0239504
DRY_WT	C	7	3	SCRI_RS_154973	3H	40.7	-38.532	7.77475e-14	0.0958672
DRY_WT	C	7	3	SCRI_RS_218235	3H	46.2	-22.8068	1.18134e-05	0.0815433
DRY_WT	C	7	3	BOPA2_12_31458	4H	3.5	-30.1411	7.02033e-17	0.032709
DRY_WT	C	7	3	SCRI_RS_216814	5H	41.2	-24.0622	0.000781853	0.00396429
DRY_WT	C	7	3	SCRI_RS_25684	5H	135.1	-30.302	1.47876e-07	0.0104388
DRY_WT	C	7	3	SCRI_RS_128397	5H	151.9	19.5089	6.14197e-05	0.00323232
DRY_WT	C	7	3	SCRI_RS_213960	6H	24.5	-13.4643	0.000340745	0.00338911
DRY_WT	C	7	3	BOPA2_12_31450	7H	11.8	-21.1464	3.21809e-05	0.000902011
DRY_WT	C	7	3	BOPA1_ConsensusGBS0132_4	7H	75.1	-20.3152	5.07e-07	0.0205485
DRY_WT	C	7	4	BOPA1_14371_423	1H	94.6	-27.1363	8.43683e-12	0.0307483
DRY_WT	C	7	4	SCRI_RS_155546	2H	53.7	-27.8879	3.38048e-12	0.0533472
DRY_WT	C	7	4	BOPA2_12_11163	2H	55.6	48.0458	2.17185e-05	0.001079
DRY_WT	C	7	4	BOPA1_3355_605	2H	57.1	-34.869	4.95318e-08	0.0570364
DRY_WT	C	7	4	SCRI_RS_154176	2H	110.2	-16.9623	2.03135e-06	0.0148151
DRY_WT	C	7	4	SCRI_RS_154973	3H	40.7	-52.1319	1.58236e-37	0.10204
DRY_WT	C	7	4	SCRI_RS_158679	3H	139.6	33.482	0.000225106	0.00293715
DRY_WT	C	7	4	BOPA2_12_31458	4H	3.5	-30.4795	9.5525e-16	0.0301081
DRY_WT	C	7	4	SCRI_RS_219574	5H	44.2	-14.7413	0.000118003	0.00921341
DRY_WT	C	7	4	BOPA1_3696_2238	5H	122.6	-16.1867	9.44452e-05	0.00672633
DRY_WT	C	7	4	BOPA1_2176_891	6H	46.7	-15.9694	0.000302573	0.00928178
DRY_WT	C	7	4	BOPA1_ConsensusGBS0132_4	7H	75.1	-26.9972	1.80572e-10	0.0220913
DRY_WT	C	7	5	BOPA1_4625_1413	1H	100.1	-25.8019	2.17988e-11	0.0317251
DRY_WT	C	7	5	SCRI_RS_173531	2H	50.5	-54.7225	4.95398e-06	0.00461435
DRY_WT	C	7	5	BOPA1_1698_619	2H	53.7	-21.8515	0.000378292	0.0528498
DRY_WT	C	7	5	BOPA1_4717_386	2H	58.8	-18.4412	1.83678e-05	0.0590563
DRY_WT	C	7	5	BOPA2_12_31333	2H	94.3	-26.1442	2.79267e-12	0.0325601
DRY_WT	C	7	5	SCRI_RS_168541	3H	40.7	-25.1703	1.65691e-05	0.0889315
DRY_WT	C	7	5	BOPA2_12_31475	3H	44.8	-25.5086	2.66697e-05	0.0968045
DRY_WT	C	7	5	BOPA2_12_11454	3H	64.5	-28.0833	0.000762799	0.0354724
DRY_WT	C	7	5	BOPA2_12_31458	4H	3.5	-25.3203	1.61821e-11	0.0304449
DRY_WT	C	7	5	SCRI_RS_206179	4H	60.1	36.1194	0.000493076	0.000610182
DRY_WT	C	7	5	SCRI_RS_133777	7H	71	-21.6237	8.45866e-07	0.0199492
DRY_WT	C	8	1	BOPA1_14371_423	1H	94.6	-25.3236	1.18917e-10	0.0263413
DRY_WT	C	8	1	SCRI_RS_173531	2H	50.5	-48.7339	8.15721e-05	0.00828592
DRY_WT	C	8	1	BOPA2_12_30206	2H	56.45	-29.082	5.74723e-05	0.0606673
DRY_WT	C	8	1	BOPA1_9191_263	2H	57.7	27.5839	6.70886e-05	0.0182297
DRY_WT	C	8	1	BOPA1_7489_442	2H	58.8	-34.6554	2.34604e-11	0.0713412
DRY_WT	C	8	1	BOPA1_3180_1771	2H	106.4	-13.3807	0.000603864	0.0233482
DRY_WT	C	8	1	SCRI_RS_185506	2H	120.7	-16.4694	0.000698057	0.00839243
DRY_WT	C	8	1	SCRI_RS_154973	3H	40.7	-37.576	2.71662e-13	0.0896637
DRY_WT	C	8	1	SCRI_RS_218235	3H	46.2	-20.4811	7.31339e-05	0.0725897
DRY_WT	C	8	1	SCRI_RS_235770	3H	122	40.8678	0.000298738	0.00948987
DRY_WT	C	8	1	BOPA2_12_31458	4H	3.5	-28.9693	9.32687e-15	0.0270461
DRY_WT	C	8	1	SCRI_RS_157728	5H	41	-19.9536	6.09287e-05	0.00383792
DRY_WT	C	8	1	BOPA2_12_30183	5H	139.1	-20.3027	1.60146e-05	0.00410034
DRY_WT	C	8	1	SCRI_RS_128397	5H	151.9	16.8946	0.000834933	0.00134404
DRY_WT	C	8	1	SCRI_RS_219749	7H	70.7	-24.2026	1.54355e-07	0.0300878
DRY_WT	C	8	2	BOPA1_9757_582	1H	86.8	-19.9126	4.68073e-07	0.0192746
DRY_WT	C	8	2	BOPA2_12_30657	2H	39.7	-38.8607	1.42795e-05	0.000881003
DRY_WT	C	8	2	BOPA2_12_11163	2H	55.6	42.5305	8.46801e-05	0.00102176
DRY_WT	C	8	2	BOPA1_3355_605	2H	57.1	-24.3472	0.000562572	0.0482107
DRY_WT	C	8	2	SCRI_RS_237688	2H	57.1	-26.6154	3.93885e-09	0.0705845
DRY_WT	C	8	2	SCRI_RS_224624	2H	107.2	-21.086	7.86572e-09	0.030837
DRY_WT	C	8	2	SCRI_RS_154973	3H	40.7	-34.4533	3.23407e-11	0.0965273
DRY_WT	C	8	2	SCRI_RS_205711	3H	46.3	-23.5118	7.77002e-06	0.0867059
DRY_WT	C	8	2	SCRI_RS_158679	3H	139.6	37.3504	5.65636e-05	0.00379872
DRY_WT	C	8	2	SCRI_RS_16311	3H	148.4	-15.835	0.000375718	0.0055038
DRY_WT	C	8	2	BOPA2_12_30540	4H	14.9	-28.8859	6.33225e-16	0.0302053
DRY_WT	C	8	2	SCRI_RS_222920	7H	13.6	-13.6324	0.000683467	0.00739186
DRY_WT	C	8	2	BOPA1_1337_638	7H	70.2	-23.5515	1.55849e-09	0.0307784
DRY_WT	C	8	3	BOPA1_9757_582	1H	86.8	-24.4326	3.62392e-10	0.0295186
DRY_WT	C	8	3	BOPA1_1865_396	2H	19.1	-19.2165	0.000675437	0.0144447
DRY_WT	C	8	3	SCRI_RS_173531	2H	50.5	-47.9196	6.02534e-05	0.00642611
DRY_WT	C	8	3	BOPA1_9191_263	2H	57.7	31.3438	8.19159e-06	0.0189037
DRY_WT	C	8	3	BOPA1_7489_442	2H	58.8	-46.4997	1.64481e-21	0.0723204
DRY_WT	C	8	3	BOPA2_12_31333	2H	94.3	-21.8212	3.6842e-09	0.028506
DRY_WT	C	8	3	SCRI_RS_154973	3H	40.7	-39.6384	2.09701e-13	0.0950382
DRY_WT	C	8	3	SCRI_RS_218235	3H	46.2	-19.906	0.000177837	0.0847984
DRY_WT	C	8	3	SCRI_RS_158679	3H	139.6	35.1358	0.000280405	0.00413041
DRY_WT	C	8	3	BOPA2_12_31458	4H	3.5	-29.8724	6.16639e-15	0.0355494
DRY_WT	C	8	3	SCRI_RS_226221	4H	51	18.6008	0.000674615	4.66667e-05
DRY_WT	C	8	3	SCRI_RS_7720	5H	23.6	38.7286	0.000195827	0.00269191
DRY_WT	C	8	3	SCRI_RS_182407	5H	44.8	-18.1932	0.000428496	8.98971e-05
DRY_WT	C	8	3	BOPA1_3696_2238	5H	122.6	-20.1545	1.33065e-06	0.00986468
DRY_WT	C	8	3	SCRI_RS_125560	6H	44.1	-23.4401	4.26664e-06	0.0238057
DRY_WT	C	8	3	BOPA1_ConsensusGBS0132_4	7H	75.1	-24.0432	8.66637e-09	0.020886
DRY_WT	C	8	4	BOPA1_14371_423	1H	94.6	-29.7523	5.07571e-14	0.0366688
DRY_WT	C	8	4	SCRI_RS_154981	2H	41.2	-18.4595	0.000324561	0.0182083
DRY_WT	C	8	4	BOPA1_1917_848	2H	57.4	31.3147	1.38571e-05	0.0200114
DRY_WT	C	8	4	BOPA1_7489_442	2H	58.8	-52.3567	6.31404e-17	0.0746719
DRY_WT	C	8	4	SCRI_RS_187700	2H	94.3	-17.7703	3.32383e-07	0.0209281
DRY_WT	C	8	4	SCRI_RS_154973	3H	40.7	-52.9748	1.95646e-39	0.0969497
DRY_WT	C	8	4	BOPA1_3432_290	4H	19.9	-25.4328	1.46872e-12	0.0404877
DRY_WT	C	8	4	SCRI_RS_154965	5H	44.2	-16.2145	2.29906e-05	0.00628638
DRY_WT	C	8	4	SCRI_RS_214130	5H	128.5	-15.1241	0.000153804	0.00845592
DRY_WT	C	8	4	SCRI_RS_138735	5H	142.7	-36.2386	1.42084e-05	0.00275494
DRY_WT	C	8	4	SCRI_RS_150540	5H	152.4	15.1501	7.64418e-05	0.00164829
DRY_WT	C	8	4	BOPA2_12_30600	7H	71	-32.5666	1.79326e-11	0.0223527
DRY_WT	C	8	4	SCRI_RS_2914	7H	76.6	30.4963	1.66829e-05	0.000113211
DRY_WT	C	8	5	BOPA1_9757_582	1H	86.8	-16.779	0.000262083	0.0344486
DRY_WT	C	8	5	BOPA1_4625_1413	1H	100.1	-17.4582	0.000109576	0.0366326
DRY_WT	C	8	5	BOPA1_1698_619	2H	53.7	-20.4923	0.000973031	0.0629721
DRY_WT	C	8	5	BOPA1_2634_2228	2H	57	24.8088	0.000665173	0.0132426
DRY_WT	C	8	5	BOPA1_4717_386	2H	58.8	-40.6164	6.60587e-11	0.0689401
DRY_WT	C	8	5	SCRI_RS_154176	2H	110.2	-19.9829	2.17147e-08	0.0271904
DRY_WT	C	8	5	SCRI_RS_154973	3H	40.7	-44.1151	3.80205e-23	0.0749965
DRY_WT	C	8	5	BOPA2_12_30064	3H	45.4	-31.2351	0.000318039	0.0180131
DRY_WT	C	8	5	BOPA2_12_31458	4H	3.5	-32.3877	3.92606e-18	0.0410767
DRY_WT	C	8	5	BOPA1_8852_318	5H	44.2	-12.8795	0.000366364	0.00443087
DRY_WT	C	8	5	BOPA2_12_30475	7H	71.1	-32.8833	1.90679e-08	0.00588595
DRY_WT	C	9	1	BOPA1_4625_1413	1H	100.1	-26.7003	5.93615e-12	0.0329125
DRY_WT	C	9	1	SCRI_RS_173531	2H	50.5	-53.0375	1.56956e-05	0.00957521
DRY_WT	C	9	1	BOPA1_1698_619	2H	53.7	-23.925	0.000212958	0.0582819
DRY_WT	C	9	1	BOPA1_1917_848	2H	57.4	25.2903	0.000564172	0.0168422
DRY_WT	C	9	1	BOPA1_7489_442	2H	58.8	-36.0459	2.50283e-07	0.0609851
DRY_WT	C	9	1	BOPA2_12_31333	2H	94.3	-21.8111	4.35902e-09	0.0236044
DRY_WT	C	9	1	SCRI_RS_154973	3H	40.7	-35.6795	4.20631e-12	0.0836991
DRY_WT	C	9	1	SCRI_RS_218235	3H	46.2	-19.9287	0.000136243	0.0678726
DRY_WT	C	9	1	SCRI_RS_158679	3H	139.6	40.1292	3.50218e-05	0.00139631
DRY_WT	C	9	1	BOPA2_12_31458	4H	3.5	-29.5715	5.57441e-15	0.0343366
DRY_WT	C	9	1	BOPA2_12_30475	7H	71.1	-32.1577	1.33552e-08	0.0101073
DRY_WT	C	9	2	SCRI_RS_199689	1H	92.5	-25.8252	4.43329e-10	0.0215205
DRY_WT	C	9	2	SCRI_RS_173531	2H	50.5	-55.3431	7.98644e-06	0.00747924
DRY_WT	C	9	2	BOPA1_1698_619	2H	53.7	-26.8123	9.75444e-06	0.0684706
DRY_WT	C	9	2	BOPA1_4717_386	2H	58.8	-23.1962	7.80359e-08	0.0768598
DRY_WT	C	9	2	BOPA2_12_31333	2H	94.3	-19.8465	8.80268e-08	0.0257924
DRY_WT	C	9	2	SCRI_RS_168541	3H	40.7	-40.2167	1.19391e-21	0.098018
DRY_WT	C	9	2	BOPA1_4256_833	3H	46	-24.4797	0.000937079	0.0137975
DRY_WT	C	9	2	BOPA2_12_11454	3H	64.5	-38.6732	7.03733e-06	0.0362956
DRY_WT	C	9	2	BOPA2_12_31458	4H	3.5	-28.3369	3.52846e-14	0.0350012
DRY_WT	C	9	2	BOPA1_3696_2238	5H	122.6	-18.7246	1.07933e-05	0.0102588
DRY_WT	C	9	2	BOPA1_ConsensusGBS0132_4	7H	75.1	-22.1733	1.07974e-07	0.0227277
DRY_WT	C	9	3	BOPA2_12_30877	1H	28.1	-21.012	0.000850773	0.0016876
DRY_WT	C	9	3	BOPA1_4625_1413	1H	100.1	-30.6559	2.12124e-14	0.0365809
DRY_WT	C	9	3	BOPA2_12_30657	2H	39.7	-37.4325	4.51052e-05	0.00130324
DRY_WT	C	9	3	BOPA1_7489_442	2H	58.8	-30.1255	3.30684e-16	0.0704393
DRY_WT	C	9	3	SCRI_RS_209622	2H	94.5	-18.7727	2.68894e-07	0.028761
DRY_WT	C	9	3	SCRI_RS_115969	3H	37.7	31.9537	0.000640892	0.0599398
DRY_WT	C	9	3	SCRI_RS_133685	3H	38	-48.8057	3.112e-07	0.0804991
DRY_WT	C	9	3	BOPA2_12_31475	3H	44.8	-38.2994	4.98378e-13	0.105355
DRY_WT	C	9	3	BOPA2_12_31458	4H	3.5	-30.3278	1.90802e-15	0.0310001
DRY_WT	C	9	3	BOPA2_12_11455	6H	43.8	-15.4449	1.97672e-05	0.0114609
DRY_WT	C	9	3	SCRI_RS_147062	6H	91.7	34.4004	0.000385756	0.0132742
DRY_WT	C	9	3	BOPA2_12_30600	7H	71	-24.6299	8.75972e-08	0.0213567
DRY_WT	C	9	4	BOPA2_12_30306	1H	48.15	68.9085	0.000459626	0.00938469
DRY_WT	C	9	4	SCRI_RS_145026	1H	93.1	-27.6712	9.53387e-12	0.0394678
DRY_WT	C	9	4	BOPA2_12_30206	2H	56.45	-37.0224	4.9316e-07	0.0797014
DRY_WT	C	9	4	BOPA1_9191_263	2H	57.7	26.8186	0.000106059	0.0198169
DRY_WT	C	9	4	BOPA1_7489_442	2H	58.8	-36.5765	1.82781e-12	0.0828978
DRY_WT	C	9	4	SCRI_RS_154176	2H	110.2	-17.0325	1.93002e-06	0.0258744
DRY_WT	C	9	4	SCRI_RS_154973	3H	40.7	-41.1904	2.91878e-21	0.0851875
DRY_WT	C	9	4	BOPA2_12_30064	3H	45.4	-35.6849	4.30659e-05	0.014394
DRY_WT	C	9	4	BOPA2_12_31458	4H	3.5	-24.7006	5.58357e-11	0.0262411
DRY_WT	C	9	4	BOPA1_8852_318	5H	44.2	-14.2781	0.000103506	0.00845693
DRY_WT	C	9	4	SCRI_RS_230034	5H	143	-30.0154	0.000434598	0.00125626
DRY_WT	C	9	4	BOPA1_2176_891	6H	46.7	-14.182	0.0009699	0.00786075
DRY_WT	C	9	4	SCRI_RS_147062	6H	91.7	34.0385	0.000582145	0.0143927
DRY_WT	C	9	4	BOPA2_12_30475	7H	71.1	-31.0272	1.26631e-07	0.0100769
DRY_WT	C	9	5	SCRI_RS_142282	1H	93.1	-33.7283	2.34802e-10	0.0350883
DRY_WT	C	9	5	SCRI_RS_173531	2H	50.5	-52.3774	6.90057e-06	0.00717087
DRY_WT	C	9	5	BOPA1_9191_263	2H	57.7	30.073	2.73381e-05	0.0210702
DRY_WT	C	9	5	BOPA1_4717_386	2H	58.8	-46.4545	4.73286e-20	0.0669619
DRY_WT	C	9	5	SCRI_RS_224624	2H	107.2	-22.9465	8.71386e-10	0.0284645
DRY_WT	C	9	5	SCRI_RS_6922	3H	37.4	27.9064	0.000213835	0.0274534
DRY_WT	C	9	5	SCRI_RS_133685	3H	38	-39.5864	1.8453e-06	0.0943766
DRY_WT	C	9	5	SCRI_RS_154973	3H	40.7	-34.659	9.48515e-07	0.0963065
DRY_WT	C	9	5	BOPA2_12_31458	4H	3.5	-31.6541	2.10038e-17	0.0360604
DRY_WT	C	9	5	SCRI_RS_157728	5H	41	-24.0427	6.27247e-07	0.00701248
DRY_WT	C	9	5	BOPA1_10535_217	6H	116.1	-17.6017	0.000403028	0.0103344
DRY_WT	C	9	5	BOPA1_ConsensusGBS0132_4	7H	75.1	-19.7574	2.05249e-06	0.0186718
DRY_WT	C	10	1	SCRI_RS_142282	1H	93.1	-22.5465	0.000335737	0.0352397
DRY_WT	C	10	1	BOPA1_4625_1413	1H	100.1	-16.3992	0.000281177	0.0350026
DRY_WT	C	10	1	BOPA1_4659_1261	2H	57	31.3419	8.03329e-06	0.00978629
DRY_WT	C	10	1	BOPA1_4717_386	2H	58.8	-48.4284	1.22949e-20	0.0603602
DRY_WT	C	10	1	SCRI_RS_154176	2H	110.2	-17.6061	6.93987e-07	0.0201857
DRY_WT	C	10	1	SCRI_RS_154973	3H	40.7	-39.1263	1.11452e-13	0.0901487
DRY_WT	C	10	1	SCRI_RS_218235	3H	46.2	-19.4422	0.00020068	0.0757153
DRY_WT	C	10	1	SCRI_RS_158679	3H	139.6	32.3096	0.000467114	0.00159721
DRY_WT	C	10	1	BOPA2_12_31458	4H	3.5	-32.1365	4.8287e-18	0.0459562
DRY_WT	C	10	1	SCRI_RS_157728	5H	41	-21.5139	1.3507e-05	0.0034151
DRY_WT	C	10	1	SCRI_RS_214130	5H	128.5	-13.0092	0.000913916	0.00635451
DRY_WT	C	10	1	SCRI_RS_147062	6H	91.7	37.9996	0.000140797	0.00797598
DRY_WT	C	10	1	SCRI_RS_234356	6H	113.2	-19.1415	2.16834e-05	0.0113883
DRY_WT	C	10	1	BOPA2_12_30475	7H	71.1	-27.5431	6.21997e-07	0.00568788
DRY_WT	C	10	2	BOPA2_12_30306	1H	48.15	63.1651	0.000740164	0.00997915
DRY_WT	C	10	2	BOPA1_4625_1413	1H	100.1	-22.8783	1.51883e-09	0.0245324
DRY_WT	C	10	2	BOPA1_1698_619	2H	53.7	-27.0476	1.45526e-05	0.0768616
DRY_WT	C	10	2	BOPA2_12_11163	2H	55.6	47.6807	1.66983e-05	0.00173053
DRY_WT	C	10	2	BOPA1_7489_442	2H	58.8	-25.8764	3.75382e-09	0.0828391
DRY_WT	C	10	2	BOPA2_12_31333	2H	94.3	-20.1208	3.94947e-08	0.0206395
DRY_WT	C	10	2	SCRI_RS_154973	3H	40.7	-45.2903	1.38175e-27	0.0969333
DRY_WT	C	10	2	SCRI_RS_238114	3H	51.8	-29.4887	0.000188131	0.00714344
DRY_WT	C	10	2	SCRI_RS_158679	3H	139.6	40.1464	2.04108e-05	0.00290425
DRY_WT	C	10	2	BOPA1_3432_290	4H	19.9	-25.0809	5.32993e-12	0.0308535
DRY_WT	C	10	2	SCRI_RS_182407	5H	44.8	-24.5607	1.76275e-06	0.000548444
DRY_WT	C	10	2	SCRI_RS_231184	5H	75.6	31.6417	0.000505268	0.0168789
DRY_WT	C	10	2	BOPA1_12210_480	6H	43.6	-14.0375	0.000184832	0.0144488
DRY_WT	C	10	2	BOPA2_12_30581	7H	71.1	-41.258	4.84877e-07	0.00750953
DRY_WT	C	10	3	BOPA1_14371_423	1H	94.6	-24.8791	1.90684e-10	0.0289455
DRY_WT	C	10	3	SCRI_RS_173531	2H	50.5	-57.6949	5.04377e-06	0.0107744
DRY_WT	C	10	3	BOPA1_1698_619	2H	53.7	-21.1753	0.000798816	0.0628076
DRY_WT	C	10	3	BOPA1_7489_442	2H	58.8	-22.302	3.05326e-07	0.0784358
DRY_WT	C	10	3	SCRI_RS_224624	2H	107.2	-21.8861	3.21448e-09	0.0338538
DRY_WT	C	10	3	SCRI_RS_154973	3H	40.7	-42.051	4.10195e-22	0.083048
DRY_WT	C	10	3	BOPA1_4256_833	3H	46	-29.9341	6.15246e-05	0.00918131
DRY_WT	C	10	3	BOPA2_12_11454	3H	64.5	-30.5937	0.000178825	0.0257368
DRY_WT	C	10	3	BOPA2_12_31458	4H	3.5	-30.3472	1.13282e-15	0.031344
DRY_WT	C	10	3	SCRI_RS_157728	5H	41	-17.2884	0.000342423	0.00473399
DRY_WT	C	10	3	SCRI_RS_217212	5H	125.8	-19.0815	7.4053e-07	0.00862393
DRY_WT	C	10	3	SCRI_RS_128397	5H	151.9	19.4402	4.56562e-05	0.00252495
DRY_WT	C	10	3	BOPA2_12_11508	7H	24.15	135.072	0.000127218	0.00978974
DRY_WT	C	10	3	BOPA1_1337_638	7H	70.2	-22.1118	2.40399e-08	0.0301802
DRY_WT	C	10	4	SCRI_RS_130139	1H	93.1	-27.9981	5.30199e-11	0.0356561
DRY_WT	C	10	4	SCRI_RS_158928	2H	50.5	-29.8338	5.00371e-05	0.0100472
DRY_WT	C	10	4	BOPA1_2634_2228	2H	57	27.1445	0.00013124	0.012604
DRY_WT	C	10	4	BOPA1_4717_386	2H	58.8	-46.9621	3.71763e-17	0.0704538
DRY_WT	C	10	4	SCRI_RS_224624	2H	107.2	-19.7592	1.51615e-07	0.0289038
DRY_WT	C	10	4	SCRI_RS_199987	3H	40.7	-49.5029	2.4949e-34	0.097735
DRY_WT	C	10	4	SCRI_RS_235770	3H	122	37.1868	0.000875372	0.00302187
DRY_WT	C	10	4	BOPA2_12_31458	4H	3.5	-34.6653	5.19722e-19	0.0325939
DRY_WT	C	10	4	SCRI_RS_145228	4H	3.5	70.2666	0.000268469	0.00205181
DRY_WT	C	10	4	BOPA1_8852_318	5H	44.2	-14.9609	5.06569e-05	0.00752925
DRY_WT	C	10	4	BOPA1_ConsensusGBS0132_4	7H	75.1	-22.7685	5.87037e-08	0.0198503
DRY_WT	C	10	5	SCRI_RS_197263	1H	88.9	-24.9751	8.00551e-08	0.0281457
DRY_WT	C	10	5	SCRI_RS_161388	1H	100.8	-16.2256	0.000267451	0.0323324
DRY_WT	C	10	5	SCRI_RS_173531	2H	50.5	-46.8348	7.49786e-05	0.00611759
DRY_WT	C	10	5	BOPA1_1917_848	2H	57.4	26.2014	0.00031047	0.0220868
DRY_WT	C	10	5	BOPA1_7489_442	2H	58.8	-47.3216	2.71251e-14	0.0654432
DRY_WT	C	10	5	SCRI_RS_187700	2H	94.3	-16.5256	7.51194e-06	0.0292792
DRY_WT	C	10	5	SCRI_RS_11645	2H	127.1	-15.9773	2.3067e-05	0.0254466
DRY_WT	C	10	5	SCRI_RS_154973	3H	40.7	-30.5571	1.76696e-06	0.0973738
DRY_WT	C	10	5	BOPA2_12_31475	3H	44.8	-27.8754	1.02515e-05	0.106295
DRY_WT	C	10	5	SCRI_RS_209963	3H	122.6	13.6125	0.000215245	0.0133318
DRY_WT	C	10	5	BOPA2_12_31458	4H	3.5	-28.096	4.55538e-14	0.0329501
DRY_WT	C	10	5	BOPA1_3696_2238	5H	122.6	-13.7387	0.00081687	0.00599286
DRY_WT	C	10	5	SCRI_RS_125560	6H	44.1	-18.6699	0.000195343	0.0188025
DRY_WT	C	10	5	BOPA1_ConsensusGBS0132_4	7H	75.1	-24.6738	2.40387e-09	0.0264276
DRY_WT	C	11	1	SCRI_RS_197263	1H	88.9	-29.1319	3.29447e-12	0.0278917
DRY_WT	C	11	1	SCRI_RS_173531	2H	50.5	-52.8131	3.62148e-05	0.00846993
DRY_WT	C	11	1	BOPA2_12_30206	2H	56.45	-26.966	0.000243018	0.0588899
DRY_WT	C	11	1	BOPA1_4659_1261	2H	57	36.5831	1.61593e-07	0.0143842
DRY_WT	C	11	1	BOPA1_7489_442	2H	58.8	-40.4715	9.86341e-14	0.0772193
DRY_WT	C	11	1	BOPA1_3180_1771	2H	106.4	-17.0422	2.60302e-06	0.0207322
DRY_WT	C	11	1	SCRI_RS_154973	3H	40.7	-49.189	2.3234e-31	0.0873066
DRY_WT	C	11	1	SCRI_RS_235770	3H	122	42.1359	0.000185994	0.007017
DRY_WT	C	11	1	BOPA2_12_31458	4H	3.5	-27.3443	1.27431e-12	0.0254838
DRY_WT	C	11	1	SCRI_RS_169639	7H	69.3	-20.8209	4.84775e-05	0.0393225
DRY_WT	C	11	1	BOPA1_ABC10040_1_1_238	7H	74.4	-20.59	0.00068754	0.0295478
DRY_WT	C	11	1	SCRI_RS_2914	7H	76.6	34.5375	7.17092e-06	0.000353815
DRY_WT	C	11	2	BOPA1_14371_423	1H	94.6	-25.762	4.20084e-11	0.0336664
DRY_WT	C	11	2	BOPA2_12_11163	2H	55.6	38.6755	0.000742337	0.00131013
DRY_WT	C	11	2	BOPA2_12_30206	2H	56.45	-28.3023	0.000103378	0.0565004
DRY_WT	C	11	2	SCRI_RS_154657	2H	59.5	-25.7414	4.25643e-09	0.0686001
DRY_WT	C	11	2	BOPA1_3180_1771	2H	106.4	-23.6469	3.15656e-11	0.0409839
DRY_WT	C	11	2	SCRI_RS_154973	3H	40.7	-41.3206	2.6089e-21	0.0906924
DRY_WT	C	11	2	BOPA2_12_30064	3H	45.4	-33.5251	9.81697e-05	0.014402
DRY_WT	C	11	2	BOPA2_12_11454	3H	64.5	-28.8293	0.000363414	0.0254083
DRY_WT	C	11	2	BOPA2_12_31458	4H	3.5	-28.3814	1.01032e-13	0.0308972
DRY_WT	C	11	2	BOPA2_12_11455	6H	43.8	-14.8494	3.77478e-05	0.0108742
DRY_WT	C	11	2	BOPA2_12_31450	7H	11.8	-19.1478	0.000175151	0.000563763
DRY_WT	C	11	2	BOPA2_12_30475	7H	71.1	-30.5716	5.92776e-08	0.00786426
DRY_WT	C	11	3	BOPA1_4625_1413	1H	100.1	-25.1902	3.11642e-11	0.0280896
DRY_WT	C	11	3	SCRI_RS_173531	2H	50.5	-57.2321	5.53773e-07	0.00723559
DRY_WT	C	11	3	BOPA1_1698_619	2H	53.7	-32.1535	5.42456e-06	0.0650175
DRY_WT	C	11	3	SCRI_RS_153174	2H	55.7	24.9962	0.000412406	0.0416433
DRY_WT	C	11	3	BOPA1_9191_263	2H	57.7	39.7867	1.26294e-07	0.014472
DRY_WT	C	11	3	BOPA1_7489_442	2H	58.8	-57.0828	2.38776e-14	0.073062
DRY_WT	C	11	3	BOPA2_12_11096	2H	62.5	22.8376	0.00062336	0.00426577
DRY_WT	C	11	3	SCRI_RS_187700	2H	94.3	-22.3087	7.95458e-11	0.0266676
DRY_WT	C	11	3	SCRI_RS_168541	3H	40.7	-47.5719	2.98641e-35	0.0835293
DRY_WT	C	11	3	SCRI_RS_158679	3H	139.6	41.6157	4.72119e-06	0.00313976
DRY_WT	C	11	3	BOPA2_12_31458	4H	3.5	-28.595	4.9355e-15	0.0331179
DRY_WT	C	11	3	SCRI_RS_182407	5H	44.8	-18.5604	0.000253996	0.000644366
DRY_WT	C	11	3	SCRI_RS_125560	6H	44.1	-20.9662	2.77557e-05	0.0177219
DRY_WT	C	11	3	BOPA2_12_11508	7H	24.15	136.435	1.89646e-05	0.00528836
DRY_WT	C	11	3	BOPA2_12_30600	7H	71	-29.4575	6.4094e-10	0.0231458
DRY_WT	C	11	3	SCRI_RS_2914	7H	76.6	26.4869	9.57706e-05	0.00119757
DRY_WT	C	11	4	BOPA1_2935_1634	1H	90.3	-24.1354	7.93854e-09	0.0186029
DRY_WT	C	11	4	SCRI_RS_154981	2H	41.2	-18.293	0.000517565	0.00967848
DRY_WT	C	11	4	BOPA1_2634_2228	2H	57	29.4445	3.74092e-05	0.0148656
DRY_WT	C	11	4	BOPA1_4717_386	2H	58.8	-47.6841	3.72172e-17	0.0700655
DRY_WT	C	11	4	SCRI_RS_224624	2H	107.2	-22.2509	2.46171e-09	0.0299852
DRY_WT	C	11	4	SCRI_RS_154973	3H	40.7	-44.8041	8.41294e-26	0.0835904
DRY_WT	C	11	4	SCRI_RS_227793	3H	45.4	-30.121	0.00031522	0.0251389
DRY_WT	C	11	4	BOPA2_12_31458	4H	3.5	-31.5895	4.53838e-17	0.0370806
DRY_WT	C	11	4	SCRI_RS_216814	5H	41.2	-24.8369	0.000696973	0.00414423
DRY_WT	C	11	4	SCRI_RS_221999	5H	55.6	-13.275	0.000260159	0.00860345
DRY_WT	C	11	4	SCRI_RS_223157	5H	134.7	-22.9845	0.000568947	0.00128249
DRY_WT	C	11	4	BOPA1_ConsensusGBS0132_4	7H	75.1	-21.1129	3.06412e-07	0.0195882
DRY_WT	C	11	5	SCRI_RS_201866	1H	82.6	-19.4128	0.000824669	0.0110278
DRY_WT	C	11	5	BOPA1_4625_1413	1H	100.1	-24.8336	2.37544e-10	0.0326638
DRY_WT	C	11	5	SCRI_RS_173531	2H	50.5	-53.4132	6.11316e-06	0.00727839
DRY_WT	C	11	5	BOPA1_1698_619	2H	53.7	-21.701	0.000477523	0.0607229
DRY_WT	C	11	5	BOPA1_7489_442	2H	58.8	-20.3522	1.96174e-06	0.0707686
DRY_WT	C	11	5	SCRI_RS_187700	2H	94.3	-16.448	1.87736e-06	0.0179045
DRY_WT	C	11	5	SCRI_RS_154973	3H	40.7	-35.3774	6.74653e-13	0.104077
DRY_WT	C	11	5	SCRI_RS_218235	3H	46.2	-23.7903	2.37048e-06	0.0847421
DRY_WT	C	11	5	SCRI_RS_158679	3H	139.6	34.1042	0.000202453	0.00208244
DRY_WT	C	11	5	BOPA2_12_31458	4H	3.5	-31.4008	1.76075e-17	0.0366653
DRY_WT	C	11	5	SCRI_RS_68142	5H	43	-19.521	0.000155432	0.0198328
DRY_WT	C	11	5	SCRI_RS_25684	5H	135.1	-23.3402	4.64289e-05	0.00781137
DRY_WT	C	11	5	SCRI_RS_213960	6H	24.5	-13.7648	0.000285285	0.00504342
DRY_WT	C	11	5	BOPA1_ConsensusGBS0132_4	7H	75.1	-20.5857	4.66777e-07	0.0197588
DRY_WT	C	12	1	BOPA1_ABC11290_sfp44_06	1H	92.1	-21.8428	0.000298468	0.0138282
DRY_WT	C	12	1	BOPA1_4625_1413	1H	100.1	-18.6502	1.5377e-05	0.0308632
DRY_WT	C	12	1	BOPA1_1865_396	2H	19.1	-20.6125	0.00027424	0.0109838
DRY_WT	C	12	1	SCRI_RS_173531	2H	50.5	-49.8815	2.23893e-05	0.00701331
DRY_WT	C	12	1	BOPA1_4659_1261	2H	57	32.0844	3.07413e-06	0.0114558
DRY_WT	C	12	1	BOPA1_7489_442	2H	58.8	-45.0309	6.97319e-19	0.0664464
DRY_WT	C	12	1	SCRI_RS_154176	2H	110.2	-18.6448	2.58897e-07	0.0217753
DRY_WT	C	12	1	SCRI_RS_154973	3H	40.7	-47.6876	4.11042e-27	0.088714
DRY_WT	C	12	1	BOPA2_12_30064	3H	45.4	-38.5582	5.64018e-06	0.0193984
DRY_WT	C	12	1	SCRI_RS_159189	3H	154.9	-19.6116	0.000215649	0.00394193
DRY_WT	C	12	1	BOPA2_12_31458	4H	3.5	-29.0947	1.73571e-14	0.032402
DRY_WT	C	12	1	SCRI_RS_182407	5H	44.8	-18.6377	0.000323492	0.000162647
DRY_WT	C	12	1	SCRI_RS_214130	5H	128.5	-17.3609	1.20549e-05	0.00385678
DRY_WT	C	12	1	BOPA2_12_30165	5H	145.8	22.3083	0.000856736	0.0103523
DRY_WT	C	12	1	SCRI_RS_125560	6H	44.1	-22.7571	1.05388e-05	0.0212868
DRY_WT	C	12	1	BOPA2_12_31043	6H	95	38.2695	9.30053e-06	0.0108953
DRY_WT	C	12	1	BOPA2_12_30025	6H	113.2	-15.6935	0.000354187	0.00815906
DRY_WT	C	12	1	BOPA2_12_30475	7H	71.1	-28.4462	5.45335e-07	0.00421945
DRY_WT	C	12	2	SCRI_RS_145026	1H	93.1	-27.796	1.66113e-12	0.0417357
DRY_WT	C	12	2	SCRI_RS_154981	2H	41.2	-18.7786	0.000233321	0.0257891
DRY_WT	C	12	2	BOPA1_7489_442	2H	58.8	-28.8133	1.21814e-15	0.0719046
DRY_WT	C	12	2	SCRI_RS_224624	2H	107.2	-18.9679	1.40498e-07	0.0244853
DRY_WT	C	12	2	SCRI_RS_154973	3H	40.7	-38.8549	4.70453e-14	0.10554
DRY_WT	C	12	2	SCRI_RS_205711	3H	46.3	-20.7107	6.0019e-05	0.089376
DRY_WT	C	12	2	SCRI_RS_235770	3H	122	44.9452	3.48284e-05	0.00965932
DRY_WT	C	12	2	BOPA2_12_31458	4H	3.5	-29.8464	2.41236e-16	0.0372157
DRY_WT	C	12	2	SCRI_RS_157728	5H	41	-19.3519	5.85315e-05	0.00505117
DRY_WT	C	12	2	BOPA1_3696_2238	5H	122.6	-17.1198	2.72794e-05	0.00780106
DRY_WT	C	12	2	BOPA1_10535_217	6H	116.1	-16.7815	0.000588423	0.0120365
DRY_WT	C	12	2	SCRI_RS_219749	7H	70.7	-21.6998	2.87649e-06	0.0267445
DRY_WT	C	12	3	BOPA1_2935_1634	1H	90.3	-16.835	0.000240854	0.0198016
DRY_WT	C	12	3	SCRI_RS_147329	1H	100.8	-16.1729	0.000165272	0.0261146
DRY_WT	C	12	3	SCRI_RS_173531	2H	50.5	-60.0121	3.17237e-07	0.00865571
DRY_WT	C	12	3	BOPA1_1698_619	2H	53.7	-40.2163	1.00549e-08	0.0644128
DRY_WT	C	12	3	SCRI_RS_153174	2H	55.7	26.9884	0.000101027	0.0401637
DRY_WT	C	12	3	BOPA1_9191_263	2H	57.7	35.0737	5.4674e-07	0.0215975
DRY_WT	C	12	3	BOPA1_4717_386	2H	58.8	-46.1428	1.98583e-13	0.0700639
DRY_WT	C	12	3	BOPA2_12_31333	2H	94.3	-19.5891	5.76757e-08	0.0232561
DRY_WT	C	12	3	SCRI_RS_154973	3H	40.7	-31.6612	3.58732e-07	0.0952157
DRY_WT	C	12	3	BOPA2_12_31475	3H	44.8	-22.1785	0.000286843	0.103199
DRY_WT	C	12	3	SCRI_RS_158679	3H	139.6	43.9939	3.5507e-06	0.00136721
DRY_WT	C	12	3	SCRI_RS_16311	3H	148.4	-15.5655	0.000440562	0.00567198
DRY_WT	C	12	3	BOPA2_12_31458	4H	3.5	-29.0252	1.47553e-15	0.0309114
DRY_WT	C	12	3	SCRI_RS_214130	5H	128.5	-15.7821	4.92781e-05	0.0070371
DRY_WT	C	12	3	SCRI_RS_128397	5H	151.9	21.0807	9.7111e-06	0.00398013
DRY_WT	C	12	3	BOPA1_ConsensusGBS0136_7	6H	5.8	-89.3915	0.000443178	0.00647584
DRY_WT	C	12	3	BOPA2_12_11508	7H	24.15	106.745	0.000690839	0.00533373
DRY_WT	C	12	3	SCRI_RS_169639	7H	69.3	-29.4597	4.02077e-14	0.0355199
DRY_WT	C	12	3	SCRI_RS_2914	7H	76.6	24.7829	0.000294061	0.00071722
DRY_WT	C	12	4	BOPA2_12_30786	1H	50.4	23.1836	1.29731e-06	0.00206078
DRY_WT	C	12	4	BOPA2_12_30744	1H	57.3	-40.7059	0.000188659	0.00603157
DRY_WT	C	12	4	BOPA1_4625_1413	1H	100.1	-23.2863	2.31835e-09	0.0258666
DRY_WT	C	12	4	BOPA2_12_11163	2H	55.6	42.7828	0.000177507	0.0021131
DRY_WT	C	12	4	BOPA2_12_30206	2H	56.45	-30.048	7.51975e-05	0.0542542
DRY_WT	C	12	4	BOPA1_7489_442	2H	58.8	-28.0969	1.81753e-10	0.0695791
DRY_WT	C	12	4	SCRI_RS_187700	2H	94.3	-21.9019	6.31066e-10	0.0322446
DRY_WT	C	12	4	SCRI_RS_168541	3H	40.7	-45.246	4.51e-31	0.0749907
DRY_WT	C	12	4	BOPA2_12_31458	4H	3.5	-30.0708	1.17642e-15	0.0301017
DRY_WT	C	12	4	SCRI_RS_157728	5H	41	-20.7661	2.6568e-05	0.00603501
DRY_WT	C	12	4	SCRI_RS_125560	6H	44.1	-18.6763	0.000334245	0.0146825
DRY_WT	C	12	4	BOPA1_ConsensusGBS0132_4	7H	75.1	-23.9637	9.15695e-09	0.0230985
DRY_WT	C	12	5	BOPA1_9757_582	1H	86.8	-16.3354	0.00024728	0.026805
DRY_WT	C	12	5	SCRI_RS_147329	1H	100.8	-20.3845	5.70849e-06	0.0222913
DRY_WT	C	12	5	SCRI_RS_4522	1H	117.8	18.9353	0.000665929	0.00138659
DRY_WT	C	12	5	SCRI_RS_173531	2H	50.5	-41.7491	0.000363887	0.00841459
DRY_WT	C	12	5	SCRI_RS_160277	2H	56.4	26.356	0.00016352	0.00350013
DRY_WT	C	12	5	BOPA1_9191_263	2H	57.7	42.2438	2.96908e-09	0.0142055
DRY_WT	C	12	5	BOPA1_7489_442	2H	58.8	-60.7271	2.7171e-24	0.0794924
DRY_WT	C	12	5	SCRI_RS_224624	2H	107.2	-21.2751	7.17813e-09	0.0293805
DRY_WT	C	12	5	SCRI_RS_97417	3H	12.1	67.0122	0.00011327	0.0168233
DRY_WT	C	12	5	SCRI_RS_154973	3H	40.7	-55.2161	8.01338e-41	0.0897453
DRY_WT	C	12	5	BOPA2_12_31458	4H	3.5	-32.2274	1.19738e-17	0.0319118
DRY_WT	C	12	5	SCRI_RS_149936	5H	134.3	-13.8656	0.000227852	0.0048569
DRY_WT	C	12	5	BOPA1_ConsensusGBS0132_4	7H	75.1	-21.0462	2.72762e-07	0.0191294
DRY_WT	C	13	1	BOPA1_2935_1634	1H	90.3	-31.7573	2.33923e-14	0.0218342
DRY_WT	C	13	1	SCRI_RS_154981	2H	41.2	-18.1888	0.000348432	0.0162881
DRY_WT	C	13	1	BOPA2_12_11163	2H	55.6	43.8456	0.00010312	0.00148008
DRY_WT	C	13	1	BOPA1_7489_442	2H	58.8	-30.1139	1.85932e-15	0.0743937
DRY_WT	C	13	1	SCRI_RS_224624	2H	107.2	-24.8402	1.56141e-11	0.0337128
DRY_WT	C	13	1	SCRI_RS_154973	3H	40.7	-49.0684	8.15006e-32	0.0930481
DRY_WT	C	13	1	BOPA2_12_11454	3H	64.5	-35.0479	3.42956e-05	0.029521
DRY_WT	C	13	1	SCRI_RS_209963	3H	122.6	15.2995	3.15964e-05	0.0152705
DRY_WT	C	13	1	BOPA2_12_31458	4H	3.5	-31.2844	2.99273e-17	0.0377219
DRY_WT	C	13	1	BOPA1_5799_578	5H	60.5	-15.4851	7.20867e-05	0.00808084
DRY_WT	C	13	1	SCRI_RS_187	6H	43.7	-21.6248	0.000897184	0.00373813
DRY_WT	C	13	1	SCRI_RS_183055	6H	89.35	51.2287	0.000798333	0.023762
DRY_WT	C	13	1	SCRI_RS_169639	7H	69.3	-27.3418	1.92174e-11	0.027294
DRY_WT	C	13	1	SCRI_RS_2914	7H	76.6	24.764	0.000538972	8.32151e-07
DRY_WT	C	13	2	SCRI_RS_147329	1H	100.8	-33.0929	1.00651e-13	0.0226237
DRY_WT	C	13	2	SCRI_RS_165588	1H	119	16.9951	0.000117033	0.000330079
DRY_WT	C	13	2	SCRI_RS_173531	2H	50.5	-53.342	3.87827e-06	0.00703741
DRY_WT	C	13	2	BOPA1_1698_619	2H	53.7	-38.7547	7.75518e-08	0.0563493
DRY_WT	C	13	2	SCRI_RS_186664	2H	55.7	22.8233	0.000841607	0.0326554
DRY_WT	C	13	2	BOPA1_4717_386	2H	58.8	-34.4667	6.08585e-10	0.0661751
DRY_WT	C	13	2	BOPA1_3180_1771	2H	106.4	-18.3195	2.23914e-07	0.0252667
DRY_WT	C	13	2	SCRI_RS_154973	3H	40.7	-32.0945	3.49513e-07	0.0968086
DRY_WT	C	13	2	BOPA2_12_31475	3H	44.8	-24.7748	5.31773e-05	0.101056
DRY_WT	C	13	2	BOPA2_12_31458	4H	3.5	-25.8115	1.48193e-12	0.0261392
DRY_WT	C	13	2	SCRI_RS_157728	5H	41	-17.7142	0.000240313	0.00573012
DRY_WT	C	13	2	SCRI_RS_214130	5H	128.5	-13.1021	0.000918379	0.00689172
DRY_WT	C	13	2	BOPA2_12_30567	6H	54.9	-13.3448	0.000259248	0.00761324
DRY_WT	C	13	2	BOPA1_ConsensusGBS0132_4	7H	75.1	-24.487	2.65466e-09	0.0263523
DRY_WT	C	13	3	BOPA2_12_11107	1H	48.9	28.326	5.16882e-05	0.000316645
DRY_WT	C	13	3	BOPA1_14371_423	1H	94.6	-24.1592	2.15091e-10	0.0349324
DRY_WT	C	13	3	SCRI_RS_173531	2H	50.5	-56.2761	8.26235e-06	0.0098143
DRY_WT	C	13	3	BOPA1_1698_619	2H	53.7	-23.867	9.42492e-05	0.0648792
DRY_WT	C	13	3	BOPA1_9191_263	2H	57.7	26.0406	0.000118103	0.0175049
DRY_WT	C	13	3	SCRI_RS_154657	2H	59.5	-31.9145	3.26474e-09	0.069286
DRY_WT	C	13	3	SCRI_RS_187700	2H	94.3	-19.247	1.82219e-08	0.0241216
DRY_WT	C	13	3	SCRI_RS_154973	3H	40.7	-29.8012	1.60648e-06	0.08284
DRY_WT	C	13	3	BOPA2_12_31475	3H	44.8	-20.6607	0.000806598	0.0878229
DRY_WT	C	13	3	SCRI_RS_158679	3H	139.6	34.1298	0.000179425	0.00302391
DRY_WT	C	13	3	BOPA2_12_31458	4H	3.5	-32.8161	1.39819e-17	0.0339125
DRY_WT	C	13	3	SCRI_RS_131671	4H	100.6	22.3588	0.000365524	0.00599816
DRY_WT	C	13	3	SCRI_RS_157728	5H	41	-18.6992	0.000107175	0.00487089
DRY_WT	C	13	3	BOPA1_3696_2238	5H	122.6	-13.8751	0.00057259	0.00486104
DRY_WT	C	13	3	SCRI_RS_169639	7H	69.3	-17.3649	9.78206e-07	0.0312173
DRY_WT	C	13	4	SCRI_RS_197263	1H	88.9	-19.3271	9.75461e-05	0.0246905
DRY_WT	C	13	4	BOPA1_4625_1413	1H	100.1	-17.7532	0.000157458	0.0347537
DRY_WT	C	13	4	SCRI_RS_173531	2H	50.5	-60.6807	2.12525e-06	0.00532177
DRY_WT	C	13	4	BOPA1_9191_263	2H	57.7	30.2651	2.28999e-05	0.0192351
DRY_WT	C	13	4	BOPA1_4717_386	2H	58.8	-46.9456	1.08171e-19	0.0753246
DRY_WT	C	13	4	BOPA2_12_31333	2H	94.3	-18.6687	5.56088e-07	0.0162433
DRY_WT	C	13	4	SCRI_RS_115969	3H	37.7	40.4597	2.08219e-05	0.0646217
DRY_WT	C	13	4	SCRI_RS_133685	3H	38	-61.7619	8.80418e-11	0.0847512
DRY_WT	C	13	4	BOPA2_12_31475	3H	44.8	-34.2961	5.66525e-10	0.0952839
DRY_WT	C	13	4	BOPA2_12_31458	4H	3.5	-28.4832	7.46965e-14	0.0325163
DRY_WT	C	13	4	BOPA1_3696_2238	5H	122.6	-15.5399	0.000236685	0.00814859
DRY_WT	C	13	4	SCRI_RS_125560	6H	44.1	-19.2633	0.000180288	0.0160144
DRY_WT	C	13	4	BOPA1_ConsensusGBS0132_4	7H	75.1	-23.0011	3.74023e-08	0.0173286
DRY_WT	C	13	5	SCRI_RS_145026	1H	93.1	-28.953	6.72502e-13	0.0374546
DRY_WT	C	13	5	SCRI_RS_173531	2H	50.5	-43.9169	0.000214131	0.00679952
DRY_WT	C	13	5	BOPA1_1698_619	2H	53.7	-25.5118	4.28121e-05	0.0680339
DRY_WT	C	13	5	BOPA2_12_11163	2H	55.6	38.1148	0.000352073	0.00149895
DRY_WT	C	13	5	BOPA1_7489_442	2H	58.8	-24.8689	1.34813e-08	0.0752798
DRY_WT	C	13	5	SCRI_RS_224624	2H	107.2	-20.2617	3.92738e-08	0.0258459
DRY_WT	C	13	5	SCRI_RS_154973	3H	40.7	-43.6592	1.32976e-25	0.0953837
DRY_WT	C	13	5	SCRI_RS_227793	3H	45.4	-33.3796	3.99176e-05	0.0299871
DRY_WT	C	13	5	SCRI_RS_158679	3H	139.6	34.8024	0.0002029	0.00153063
DRY_WT	C	13	5	BOPA2_12_31458	4H	3.5	-27.8146	3.7219e-14	0.033031
DRY_WT	C	13	5	SCRI_RS_157728	5H	41	-17.2291	0.000400992	0.0025785
DRY_WT	C	13	5	SCRI_RS_231184	5H	75.6	34.7651	0.000276948	0.0137277
DRY_WT	C	13	5	BOPA2_12_11455	6H	43.8	-13.1982	0.000212236	0.00707695
DRY_WT	C	13	5	BOPA2_12_30600	7H	71	-26.0605	8.06227e-08	0.0209598
DRY_WT	C	13	5	SCRI_RS_2914	7H	76.6	22.5586	0.000903194	0.00103109
DRY_WT	C	14	1	BOPA1_9757_582	1H	86.8	-31.5913	9.5419e-17	0.0330433
DRY_WT	C	14	1	BOPA2_12_20688	2H	51.9	-23.9133	1.90094e-05	0.04742
DRY_WT	C	14	1	BOPA1_9191_263	2H	57.7	37.9572	7.32016e-08	0.0146354
DRY_WT	C	14	1	BOPA1_7489_442	2H	58.8	-41.8946	7.42005e-18	0.0733581
DRY_WT	C	14	1	BOPA2_12_31333	2H	94.3	-12.7044	0.000886323	0.0219728
DRY_WT	C	14	1	SCRI_RS_11645	2H	127.1	-13.2638	0.00024035	0.0148567
DRY_WT	C	14	1	SCRI_RS_168541	3H	40.7	-41.2082	1.30115e-22	0.105419
DRY_WT	C	14	1	SCRI_RS_110693	3H	46.2	-26.5668	1.57784e-05	0.027014
DRY_WT	C	14	1	BOPA2_12_11454	3H	64.5	-27.7922	0.000451587	0.0338955
DRY_WT	C	14	1	BOPA2_12_31458	4H	3.5	-31.9581	2.57346e-18	0.0381944
DRY_WT	C	14	1	SCRI_RS_25684	5H	135.1	-25.0453	9.36066e-06	0.00530839
DRY_WT	C	14	1	BOPA1_2290_796	5H	150.3	14.5525	0.000365603	0.00480325
DRY_WT	C	14	1	SCRI_RS_169639	7H	69.3	-27.4688	2.60541e-12	0.033557
DRY_WT	C	14	1	SCRI_RS_2914	7H	76.6	29.8162	2.95752e-05	0.000291758
DRY_WT	C	14	2	BOPA2_12_30672	1H	50.4	15.9196	0.000296161	0.00342966
DRY_WT	C	14	2	BOPA1_14371_423	1H	94.6	-25.3674	9.58815e-11	0.0290379
DRY_WT	C	14	2	SCRI_RS_173531	2H	50.5	-46.0293	0.00015086	0.00648715
DRY_WT	C	14	2	BOPA1_4659_1261	2H	57	27.8459	4.48084e-05	0.0139387
DRY_WT	C	14	2	BOPA1_7489_442	2H	58.8	-45.7883	4.74915e-20	0.0740234
DRY_WT	C	14	2	BOPA2_12_31333	2H	94.3	-21.208	6.27777e-09	0.0247051
DRY_WT	C	14	2	SCRI_RS_154973	3H	40.7	-41.8333	5.87974e-23	0.0831518
DRY_WT	C	14	2	BOPA1_4256_833	3H	46	-34.0557	3.01487e-06	0.016086
DRY_WT	C	14	2	BOPA2_12_31458	4H	3.5	-27.8782	2.37246e-13	0.028578
DRY_WT	C	14	2	BOPA2_12_30987	4H	100.6	15.0675	0.000249583	0.00637219
DRY_WT	C	14	2	SCRI_RS_157728	5H	41	-19.4991	6.60966e-05	0.00649641
DRY_WT	C	14	2	SCRI_RS_25684	5H	135.1	-28.4021	1.35315e-06	0.0115759
DRY_WT	C	14	2	SCRI_RS_175743	5H	149.8	14.2538	0.000383784	0.000532848
DRY_WT	C	14	2	BOPA2_12_30600	7H	71	-22.678	6.33813e-07	0.0194267
DRY_WT	C	14	3	BOPA1_2935_1634	1H	90.3	-18.0669	0.00027816	0.028826
DRY_WT	C	14	3	BOPA1_4625_1413	1H	100.1	-19.9739	2.39032e-05	0.0391746
DRY_WT	C	14	3	SCRI_RS_150590	2H	17.6	-30.2775	9.78981e-05	0.00165844
DRY_WT	C	14	3	SCRI_RS_173531	2H	50.5	-53.7024	8.33844e-06	0.0093018
DRY_WT	C	14	3	BOPA1_7489_442	2H	58.8	-31.942	2.93626e-18	0.076949
DRY_WT	C	14	3	SCRI_RS_187700	2H	94.3	-21.8331	2.9506e-10	0.0251682
DRY_WT	C	14	3	SCRI_RS_133685	3H	38	-26.5449	2.43437e-06	0.0835632
DRY_WT	C	14	3	BOPA2_12_31475	3H	44.8	-28.5165	1.41502e-07	0.0960095
DRY_WT	C	14	3	BOPA2_12_31458	4H	3.5	-31.4291	3.84831e-17	0.0340714
DRY_WT	C	14	3	SCRI_RS_157728	5H	41	-18.8218	0.00012443	0.00434241
DRY_WT	C	14	3	BOPA1_3696_2238	5H	122.6	-17.4815	2.88264e-05	0.00870171
DRY_WT	C	14	3	SCRI_RS_128397	5H	151.9	19.3272	9.84353e-05	0.00425301
DRY_WT	C	14	3	SCRI_RS_125560	6H	44.1	-21.1485	2.70698e-05	0.0181547
DRY_WT	C	14	3	BOPA2_12_30600	7H	71	-21.2626	2.75993e-06	0.0209921
DRY_WT	C	14	4	BOPA2_12_11107	1H	48.9	31.703	1.09199e-05	5.63742e-06
DRY_WT	C	14	4	BOPA1_14371_423	1H	94.6	-24.1358	5.0511e-10	0.0298446
DRY_WT	C	14	4	SCRI_RS_173531	2H	50.5	-56.5781	2.84916e-06	0.00531509
DRY_WT	C	14	4	BOPA1_1698_619	2H	53.7	-20.5114	0.000733645	0.0602323
DRY_WT	C	14	4	SCRI_RS_231725	2H	57.7	27.086	0.000123853	0.0211207
DRY_WT	C	14	4	BOPA1_4717_386	2H	58.8	-41.4638	7.38556e-12	0.0698761
DRY_WT	C	14	4	SCRI_RS_187700	2H	94.3	-20.6683	3.8354e-09	0.0309616
DRY_WT	C	14	4	SCRI_RS_4691	2H	139.6	-22.7202	0.000265116	0.0098477
DRY_WT	C	14	4	SCRI_RS_199987	3H	40.7	-51.7073	1.29314e-36	0.0996933
DRY_WT	C	14	4	SCRI_RS_158679	3H	139.6	37.9266	6.53783e-05	0.00137149
DRY_WT	C	14	4	BOPA2_12_31458	4H	3.5	-28.8091	1.89478e-14	0.029822
DRY_WT	C	14	4	SCRI_RS_163973	5H	41.3	-16.5862	3.07086e-06	0.00692101
DRY_WT	C	14	4	BOPA2_12_30603	6H	24.5	-14.914	0.000977748	0.0104122
DRY_WT	C	14	4	BOPA1_ConsensusGBS0132_4	7H	75.1	-22.5929	4.08159e-08	0.0217043
DRY_WT	C	14	5	SCRI_RS_142282	1H	93.1	-30.3293	1.87032e-08	0.0308992
DRY_WT	C	14	5	SCRI_RS_184058	1H	128	-23.4112	0.000656972	0.015913
DRY_WT	C	14	5	SCRI_RS_173531	2H	50.5	-47.416	9.53197e-05	0.00838912
DRY_WT	C	14	5	BOPA1_1698_619	2H	53.7	-26.667	3.82697e-05	0.0645265
DRY_WT	C	14	5	SCRI_RS_100054	2H	57	-20.2596	4.60534e-06	0.0651749
DRY_WT	C	14	5	BOPA1_3000_1074	2H	109.8	-21.0891	2.08648e-09	0.0230028
DRY_WT	C	14	5	SCRI_RS_154973	3H	40.7	-39.0267	6.13277e-15	0.0870872
DRY_WT	C	14	5	SCRI_RS_218235	3H	46.2	-17.7787	0.000453803	0.0703499
DRY_WT	C	14	5	SCRI_RS_158679	3H	139.6	41.348	1.81919e-05	0.00238253
DRY_WT	C	14	5	BOPA2_12_31458	4H	3.5	-29.5547	2.44871e-15	0.0319032
DRY_WT	C	14	5	BOPA1_3696_2238	5H	122.6	-16.7057	6.49921e-05	0.00625634
DRY_WT	C	14	5	SCRI_RS_164730	7H	48	-13.1711	0.000963543	0.00765949
DRY_WT	C	14	5	BOPA2_12_30475	7H	71.1	-32.5891	7.40062e-09	0.00565531
DRY_WT	C	15	1	BOPA2_12_30306	1H	48.15	78.3899	1.80042e-05	0.0121287
DRY_WT	C	15	1	BOPA1_2711_234	1H	95.9	-24.3671	8.43692e-10	0.0278315
DRY_WT	C	15	1	BOPA1_1698_619	2H	53.7	-20.3744	0.000773077	0.0620634
DRY_WT	C	15	1	BOPA1_7489_442	2H	58.8	-22.7057	4.96075e-08	0.0766085
DRY_WT	C	15	1	SCRI_RS_224624	2H	107.2	-23.7565	2.90785e-11	0.0326249
DRY_WT	C	15	1	SCRI_RS_154973	3H	40.7	-43.3801	2.81055e-22	0.107507
DRY_WT	C	15	1	BOPA2_12_30737	3H	46	-19.6651	0.000718905	0.0385445
DRY_WT	C	15	1	BOPA2_12_31458	4H	3.5	-25.6382	2.10995e-12	0.0334839
DRY_WT	C	15	1	SCRI_RS_229712	5H	41.7	-15.4778	8.96456e-05	0.00590413
DRY_WT	C	15	1	BOPA2_12_20045	5H	115.3	26.9691	0.000150277	0.00768806
DRY_WT	C	15	1	SCRI_RS_217212	5H	125.8	-16.4439	1.14905e-05	0.00521904
DRY_WT	C	15	1	BOPA1_10535_217	6H	116.1	-16.6322	0.000476179	0.0126759
DRY_WT	C	15	1	BOPA1_ConsensusGBS0132_4	7H	75.1	-22.7575	1.66268e-08	0.0213679
DRY_WT	C	15	2	BOPA1_4625_1413	1H	100.1	-37.2734	1.77613e-13	0.0261368
DRY_WT	C	15	2	BOPA1_557_1297	1H	112.3	16.958	0.000951531	0.00473555
DRY_WT	C	15	2	SCRI_RS_173531	2H	50.5	-52.0999	4.26642e-05	0.00462454
DRY_WT	C	15	2	BOPA1_1698_619	2H	53.7	-26.537	3.43939e-05	0.0546351
DRY_WT	C	15	2	BOPA1_4717_386	2H	58.8	-20.2393	6.48538e-06	0.0559626
DRY_WT	C	15	2	SCRI_RS_154176	2H	110.2	-21.7294	1.07771e-08	0.0212643
DRY_WT	C	15	2	SCRI_RS_154973	3H	40.7	-46.5919	7.62893e-25	0.0793149
DRY_WT	C	15	2	SCRI_RS_227793	3H	45.4	-32.9358	8.70649e-05	0.0251278
DRY_WT	C	15	2	BOPA2_12_31458	4H	3.5	-28.4917	4.21741e-13	0.0280753
DRY_WT	C	15	2	SCRI_RS_213960	6H	24.5	-14.7965	0.000281406	0.00515357
DRY_WT	C	15	2	SCRI_RS_133777	7H	71	-23.7067	3.80139e-07	0.0196912
DRY_WT	C	15	3	BOPA1_14371_423	1H	94.6	-29.7673	5.82399e-14	0.0364014
DRY_WT	C	15	3	SCRI_RS_173531	2H	50.5	-48.1684	9.46846e-05	0.00625352
DRY_WT	C	15	3	BOPA1_9191_263	2H	57.7	24.9165	0.000283102	0.016631
DRY_WT	C	15	3	BOPA1_7489_442	2H	58.8	-43.4572	1.48946e-19	0.0664816
DRY_WT	C	15	3	BOPA2_12_31333	2H	94.3	-18.3272	9.26763e-07	0.0191059
DRY_WT	C	15	3	SCRI_RS_141500	2H	141.1	-14.9301	0.000515662	0.0168508
DRY_WT	C	15	3	SCRI_RS_133685	3H	38	-27.2318	6.01893e-07	0.0832384
DRY_WT	C	15	3	BOPA2_12_31475	3H	44.8	-28.8856	3.62409e-08	0.0948268
DRY_WT	C	15	3	SCRI_RS_159189	3H	154.9	-18.0947	0.000577882	0.00250048
DRY_WT	C	15	3	BOPA2_12_31458	4H	3.5	-30.0766	1.75898e-15	0.0412288
DRY_WT	C	15	3	SCRI_RS_170814	6H	46	-16.7163	0.000126382	0.00652857
DRY_WT	C	15	3	BOPA2_12_30475	7H	71.1	-26.5861	5.0882e-06	0.00355853
DRY_WT	C	15	4	BOPA1_9757_582	1H	86.8	-26.6256	1.20868e-11	0.0296065
DRY_WT	C	15	4	BOPA2_12_20688	2H	51.9	-22.1578	0.000176456	0.0315996
DRY_WT	C	15	4	BOPA1_9191_263	2H	57.7	42.8447	1.94332e-09	0.0129496
DRY_WT	C	15	4	BOPA1_7489_442	2H	58.8	-44.4865	4.14711e-19	0.0731599
DRY_WT	C	15	4	BOPA1_3180_1771	2H	106.4	-17.8175	5.66262e-07	0.0272408
DRY_WT	C	15	4	SCRI_RS_154973	3H	40.7	-48.526	2.67752e-32	0.086941
DRY_WT	C	15	4	BOPA2_12_30474	3H	46	-41.7471	0.00029956	0.00290195
DRY_WT	C	15	4	SCRI_RS_158679	3H	139.6	37.4239	0.000104006	0.0018118
DRY_WT	C	15	4	SCRI_RS_16311	3H	148.4	-15.4152	0.000644914	0.00769314
DRY_WT	C	15	4	BOPA2_12_31458	4H	3.5	-31.0743	2.34494e-16	0.0275231
DRY_WT	C	15	4	BOPA1_5611_811	4H	90.9	14.5191	0.000837914	0.00714535
DRY_WT	C	15	4	SCRI_RS_157728	5H	41	-20.248	2.84137e-05	0.00614231
DRY_WT	C	15	4	BOPA1_3696_2238	5H	122.6	-18.3546	1.53418e-05	0.0087248
DRY_WT	C	15	4	BOPA2_12_30475	7H	71.1	-33.8848	1.92735e-09	0.00628945
DRY_WT	C	15	5	BOPA1_9757_582	1H	86.8	-17.3066	5.98938e-05	0.029449
DRY_WT	C	15	5	SCRI_RS_161388	1H	100.8	-18.8065	1.32978e-05	0.0336623
DRY_WT	C	15	5	SCRI_RS_173531	2H	50.5	-60.2692	1.23326e-06	0.0141859
DRY_WT	C	15	5	BOPA1_1698_619	2H	53.7	-24.3975	6.25791e-05	0.0702396
DRY_WT	C	15	5	BOPA1_4717_386	2H	58.8	-25.8557	1.20776e-09	0.0862155
DRY_WT	C	15	5	BOPA2_12_31333	2H	94.3	-20.8772	9.10394e-09	0.0278017
DRY_WT	C	15	5	SCRI_RS_154973	3H	40.7	-34.1532	6.56247e-08	0.0954585
DRY_WT	C	15	5	BOPA2_12_31475	3H	44.8	-20.6424	0.000808821	0.0965359
DRY_WT	C	15	5	BOPA2_12_31458	4H	3.5	-28.5593	1.029e-14	0.0333087
DRY_WT	C	15	5	SCRI_RS_182407	5H	44.8	-20.0403	9.50954e-05	0.00165585
DRY_WT	C	15	5	BOPA1_2176_891	6H	46.7	-16.4646	0.000131215	0.0132876
DRY_WT	C	15	5	BOPA2_12_30475	7H	71.1	-34.006	6.50293e-10	0.0111414
DRY_WT	C	16	1	BOPA1_9757_582	1H	86.8	-18.5572	7.99796e-05	0.0318779
DRY_WT	C	16	1	BOPA1_4625_1413	1H	100.1	-17.4213	0.000167984	0.0343213
DRY_WT	C	16	1	BOPA2_12_20688	2H	51.9	-22.2695	0.000132702	0.0407657
DRY_WT	C	16	1	BOPA1_9191_263	2H	57.7	33.8304	2.81688e-06	0.0152044
DRY_WT	C	16	1	BOPA1_7489_442	2H	58.8	-39.4634	3.83372e-15	0.0698654
DRY_WT	C	16	1	BOPA2_12_31333	2H	94.3	-16.2703	1.3823e-05	0.0216389
DRY_WT	C	16	1	SCRI_RS_154973	3H	40.7	-49.4906	1.35508e-33	0.0895216
DRY_WT	C	16	1	BOPA2_12_31458	4H	3.5	-31.8877	3.51739e-17	0.0346565
DRY_WT	C	16	1	BOPA2_12_30475	7H	71.1	-34.9513	1.84685e-09	0.0067558
DRY_WT	C	16	2	BOPA1_14371_423	1H	94.6	-25.7218	6.26757e-11	0.0327566
DRY_WT	C	16	2	SCRI_RS_154981	2H	41.2	-18.3695	0.000548766	0.013654
DRY_WT	C	16	2	BOPA2_12_11163	2H	55.6	45.0705	6.69454e-05	0.000402718
DRY_WT	C	16	2	BOPA2_12_30206	2H	56.45	-27.5605	0.000464348	0.0553667
DRY_WT	C	16	2	BOPA1_2719_672	2H	57	-28.2701	2.17374e-09	0.0699026
DRY_WT	C	16	2	SCRI_RS_224624	2H	107.2	-24.9505	2.03336e-11	0.0304302
DRY_WT	C	16	2	SCRI_RS_154973	3H	40.7	-34.4788	5.03869e-07	0.0974037
DRY_WT	C	16	2	BOPA2_12_31475	3H	44.8	-22.1238	0.000903663	0.106825
DRY_WT	C	16	2	BOPA2_12_31458	4H	3.5	-31.9223	3.29336e-17	0.0405792
DRY_WT	C	16	2	SCRI_RS_139079	4H	26.15	62.786	0.000838671	0.00586928
DRY_WT	C	16	2	SCRI_RS_220165	5H	31.7	-18.6214	6.21723e-05	0.00134706
DRY_WT	C	16	2	BOPA1_3696_2238	5H	122.6	-15.0528	0.000371519	0.00803248
DRY_WT	C	16	2	BOPA1_ConsensusGBS0132_4	7H	75.1	-21.2738	2.8802e-07	0.019426
DRY_WT	C	16	3	BOPA1_ABC11290_sfp44_06	1H	92.1	-30.5961	8.95554e-08	0.0248312
DRY_WT	C	16	3	BOPA1_1923_265	1H	97.9	-17.7014	9.98549e-05	0.0253664
DRY_WT	C	16	3	BOPA1_1865_396	2H	19.1	-21.13	0.000113034	0.0107203
DRY_WT	C	16	3	SCRI_RS_173531	2H	50.5	-50.4267	2.18447e-05	0.00537841
DRY_WT	C	16	3	BOPA1_9191_263	2H	57.7	32.7306	3.08131e-06	0.0210688
DRY_WT	C	16	3	BOPA1_4717_386	2H	58.8	-47.5523	1.1374e-21	0.0735607
DRY_WT	C	16	3	SCRI_RS_224624	2H	107.2	-19.7557	4.25306e-08	0.0282301
DRY_WT	C	16	3	SCRI_RS_133685	3H	38	-26.1568	0.000143766	0.0877925
DRY_WT	C	16	3	SCRI_RS_154973	3H	40.7	-25.3222	0.000196006	0.0878196
DRY_WT	C	16	3	BOPA2_12_30064	3H	45.4	-32.7639	6.01021e-05	0.0166851
DRY_WT	C	16	3	SCRI_RS_235770	3H	122	36.3652	0.000675085	0.0082138
DRY_WT	C	16	3	SCRI_RS_159189	3H	154.9	-19.9223	0.000120535	0.00175928
DRY_WT	C	16	3	BOPA2_12_31458	4H	3.5	-29.8282	2.21031e-15	0.0315988
DRY_WT	C	16	3	BOPA1_4616_503	4H	26.8	38.9193	0.000460328	0.000260555
DRY_WT	C	16	3	SCRI_RS_157728	5H	41	-17.0777	0.000392063	0.00518546
DRY_WT	C	16	3	SCRI_RS_149936	5H	134.3	-15.5384	5.81057e-05	0.00272002
DRY_WT	C	16	3	BOPA1_4066_328	5H	152.4	20.5661	5.75534e-05	0.00208439
DRY_WT	C	16	3	BOPA1_2251_643	7H	70.2	-27.8726	5.08033e-11	0.0283301
DRY_WT	C	16	3	SCRI_RS_2914	7H	76.6	28.508	3.2307e-05	0.000150991
DRY_WT	C	16	4	SCRI_RS_197263	1H	88.9	-15.0084	0.000639946	0.0256556
DRY_WT	C	16	4	BOPA1_1923_265	1H	97.9	-21.5126	5.41465e-06	0.0263386
DRY_WT	C	16	4	SCRI_RS_173531	2H	50.5	-65.8346	3.64354e-09	0.01305
DRY_WT	C	16	4	BOPA1_1698_619	2H	53.7	-21.5679	0.000318367	0.0686677
DRY_WT	C	16	4	BOPA1_4659_1261	2H	57	35.2408	4.73424e-07	0.018945
DRY_WT	C	16	4	BOPA1_4717_386	2H	58.8	-54.7421	1.84876e-17	0.0845979
DRY_WT	C	16	4	SCRI_RS_107754	2H	60.7	38.1762	1.27254e-05	0.0180211
DRY_WT	C	16	4	SCRI_RS_224624	2H	107.2	-20.8856	2.93778e-09	0.0248598
DRY_WT	C	16	4	SCRI_RS_199987	3H	40.7	-39.8736	5.52004e-18	0.0922801
DRY_WT	C	16	4	BOPA1_7045_950	3H	46	-19.2391	0.000182141	0.0584857
DRY_WT	C	16	4	SCRI_RS_158679	3H	139.6	39.0631	6.43303e-06	0.00284609
DRY_WT	C	16	4	SCRI_RS_184261	3H	154.9	-26.359	1.00938e-07	0.00144207
DRY_WT	C	16	4	BOPA2_12_31458	4H	3.5	-26.1271	4.62049e-13	0.025168
DRY_WT	C	16	4	BOPA1_3699_1543	4H	53.9	33.8995	0.000289907	0.00136951
DRY_WT	C	16	4	SCRI_RS_219574	5H	44.2	-17.0453	2.34739e-06	0.0125828
DRY_WT	C	16	4	SCRI_RS_231184	5H	75.6	39.3788	5.31494e-06	0.0157125
DRY_WT	C	16	4	SCRI_RS_214130	5H	128.5	-14.8662	3.30726e-05	0.00655404
DRY_WT	C	16	4	SCRI_RS_168487	6H	0.3	16.3149	0.000737367	8.16694e-05
DRY_WT	C	16	4	SCRI_RS_213960	6H	24.5	-17.5329	8.40918e-06	0.00425002
DRY_WT	C	16	4	SCRI_RS_10655	6H	118.6	-13.5904	0.000659444	0.00796089
DRY_WT	C	16	4	BOPA2_12_30475	7H	71.1	-39.9307	4.96074e-12	0.00686488
DRY_WT	C	16	4	SCRI_RS_204771	7H	76.6	58.0659	1.16689e-05	0.00855502
DRY_WT	C	16	5	BOPA1_4625_1413	1H	100.1	-21.8205	2.34793e-08	0.0225271
DRY_WT	C	16	5	BOPA1_1698_619	2H	53.7	-23.1417	0.000161619	0.0653194
DRY_WT	C	16	5	BOPA1_ConsensusGBS0008_1	2H	58.8	-24.589	6.91816e-09	0.0639265
DRY_WT	C	16	5	BOPA1_3763_595	2H	109.4	-18.9253	1.30122e-07	0.0283857
DRY_WT	C	16	5	SCRI_RS_154973	3H	40.7	-37.101	2.79316e-12	0.0951288
DRY_WT	C	16	5	SCRI_RS_218235	3H	46.2	-20.7645	9.05532e-05	0.0793689
DRY_WT	C	16	5	BOPA2_12_31458	4H	3.5	-30.9584	1.0465e-16	0.0309848
DRY_WT	C	16	5	BOPA1_5611_811	4H	90.9	16.2955	0.000166076	0.00838581
DRY_WT	C	16	5	SCRI_RS_157728	5H	41	-16.5007	0.000817987	0.00249838
DRY_WT	C	16	5	BOPA1_3696_2238	5H	122.6	-18.5029	9.71855e-06	0.00840457
DRY_WT	C	16	5	BOPA2_12_30666	5H	151.9	12.7019	0.000569488	0.00220668
DRY_WT	C	16	5	SCRI_RS_235954	6H	68.2	-42.5947	0.000420268	0.00678448
DRY_WT	C	16	5	SCRI_RS_147062	6H	91.7	34.9879	0.000270848	0.0150512
DRY_WT	C	16	5	BOPA2_12_30475	7H	71.1	-31.9559	1.32202e-08	0.00602328
DRY_WT	C	17	1	BOPA1_ABC11290_sfp44_06	1H	92.1	-25.1113	2.2495e-05	0.0270258
DRY_WT	C	17	1	BOPA1_4625_1413	1H	100.1	-23.8819	2.31418e-08	0.0370245
DRY_WT	C	17	1	SCRI_RS_173531	2H	50.5	-51.0622	2.19674e-05	0.0079405
DRY_WT	C	17	1	BOPA1_4659_1261	2H	57	32.9787	1.35433e-06	0.0127179
DRY_WT	C	17	1	BOPA1_7489_442	2H	58.8	-40.4263	1.12948e-16	0.0756548
DRY_WT	C	17	1	SCRI_RS_50957	2H	71	-30.774	0.000221087	0.0280842
DRY_WT	C	17	1	BOPA2_12_31333	2H	94.3	-20.7943	2.11138e-08	0.0202702
DRY_WT	C	17	1	SCRI_RS_154973	3H	40.7	-32.8098	1.21784e-07	0.0846457
DRY_WT	C	17	1	BOPA2_12_31475	3H	44.8	-23.4593	0.000106892	0.0883704
DRY_WT	C	17	1	SCRI_RS_159189	3H	154.9	-20.1727	0.000146743	0.00311544
DRY_WT	C	17	1	BOPA2_12_31458	4H	3.5	-26.435	8.82656e-13	0.0349395
DRY_WT	C	17	1	SCRI_RS_216814	5H	41.2	-23.6104	0.000860644	0.00512581
DRY_WT	C	17	1	SCRI_RS_25684	5H	135.1	-21.7871	0.00012727	0.00544121
DRY_WT	C	17	1	SCRI_RS_147062	6H	91.7	56.3168	8.76979e-08	0.0126543
DRY_WT	C	17	1	SCRI_RS_3070	6H	100.8	-19.3532	0.000445273	0.00196202
DRY_WT	C	17	1	BOPA2_12_11508	7H	24.15	110.908	0.000441117	0.0046246
DRY_WT	C	17	1	BOPA2_12_30600	7H	71	-24.2756	4.95113e-08	0.0204657
DRY_WT	C	17	1	SCRI_RS_237742	7H	127.5	-14.1248	0.000779576	0.00432865
DRY_WT	C	17	2	BOPA2_12_30744	1H	57.3	-33.1322	0.000653321	0.00520197
DRY_WT	C	17	2	BOPA1_2711_234	1H	95.9	-22.6379	3.54187e-08	0.0175657
DRY_WT	C	17	2	SCRI_RS_154981	2H	41.2	-22.5816	8.88147e-06	0.0211472
DRY_WT	C	17	2	BOPA2_12_30206	2H	56.45	-25.9475	0.000320361	0.0680588
DRY_WT	C	17	2	BOPA1_9191_263	2H	57.7	31.2879	5.26931e-06	0.0181977
DRY_WT	C	17	2	BOPA1_7489_442	2H	58.8	-38.7512	8.35934e-14	0.0760019
DRY_WT	C	17	2	BOPA1_285_2932	2H	123.5	-17.9597	3.73012e-07	0.0179344
DRY_WT	C	17	2	SCRI_RS_133685	3H	38	-28.1547	2.98761e-07	0.0914948
DRY_WT	C	17	2	BOPA2_12_31475	3H	44.8	-33.0732	4.16374e-10	0.105961
DRY_WT	C	17	2	BOPA2_12_31458	4H	3.5	-29.9035	1.43521e-15	0.0406328
DRY_WT	C	17	2	SCRI_RS_214130	5H	128.5	-19.5604	1.078e-06	0.00556249
DRY_WT	C	17	2	BOPA2_12_31217	5H	131.7	53.7059	0.000919569	0.00140355
DRY_WT	C	17	2	SCRI_RS_128397	5H	151.9	19.4579	6.05742e-05	0.00115513
DRY_WT	C	17	2	SCRI_RS_169639	7H	69.3	-28.3376	1.56218e-12	0.0288881
DRY_WT	C	17	2	SCRI_RS_2914	7H	76.6	26.5043	0.000273669	0.000261131
DRY_WT	C	17	3	BOPA2_12_11107	1H	48.9	25.563	0.000227806	4.23978e-06
DRY_WT	C	17	3	BOPA1_9757_582	1H	86.8	-30.5162	6.57853e-15	0.039212
DRY_WT	C	17	3	SCRI_RS_237688	2H	57.1	-31.0382	4.36918e-18	0.0605193
DRY_WT	C	17	3	BOPA2_12_31333	2H	94.3	-20.0422	2.04662e-08	0.0231703
DRY_WT	C	17	3	SCRI_RS_168541	3H	40.7	-39.2834	3.62958e-20	0.0901055
DRY_WT	C	17	3	BOPA2_12_30737	3H	46	-20.8335	0.000420828	0.031439
DRY_WT	C	17	3	SCRI_RS_235770	3H	122	43.3649	7.78277e-05	0.00683778
DRY_WT	C	17	3	BOPA2_12_31458	4H	3.5	-31.62	1.67673e-17	0.0340594
DRY_WT	C	17	3	BOPA2_12_30987	4H	100.6	14.3497	0.000413166	0.0124125
DRY_WT	C	17	3	BOPA1_8852_318	5H	44.2	-13.609	0.000159253	0.00528327
DRY_WT	C	17	3	SCRI_RS_163976	7H	30	21.6015	0.000708817	0.0135362
DRY_WT	C	17	3	BOPA1_ConsensusGBS0132_4	7H	75.1	-20.7547	3.01064e-07	0.0241353
DRY_WT	C	17	4	BOPA1_4625_1413	1H	100.1	-25.4138	2.73566e-11	0.0267616
DRY_WT	C	17	4	SCRI_RS_154981	2H	41.2	-20.8514	7.9073e-05	0.0121059
DRY_WT	C	17	4	BOPA1_7489_442	2H	58.8	-29.3823	6.1459e-15	0.0698519
DRY_WT	C	17	4	BOPA1_3763_595	2H	109.4	-21.689	2.18404e-09	0.0278262
DRY_WT	C	17	4	SCRI_RS_154973	3H	40.7	-48.5175	1.60355e-33	0.0966632
DRY_WT	C	17	4	SCRI_RS_184593	3H	135.3	16.0275	0.000571238	0.00233105
DRY_WT	C	17	4	BOPA2_12_31458	4H	3.5	-29.7461	2.82927e-15	0.0314845
DRY_WT	C	17	4	SCRI_RS_223100	5H	44.4	-16.1509	0.00013173	0.0127212
DRY_WT	C	17	4	BOPA1_3696_2238	5H	122.6	-16.5898	9.10304e-05	0.00970566
DRY_WT	C	17	4	BOPA1_ConsensusGBS0132_4	7H	75.1	-25.0036	1.98626e-09	0.023039
DRY_WT	C	17	5	BOPA1_4625_1413	1H	100.1	-28.0707	1.08355e-12	0.0294158
DRY_WT	C	17	5	SCRI_RS_173531	2H	50.5	-47.2324	0.000117287	0.00685036
DRY_WT	C	17	5	BOPA1_9191_263	2H	57.7	28.9595	2.58317e-05	0.0170858
DRY_WT	C	17	5	BOPA1_7489_442	2H	58.8	-45.1121	2.17098e-20	0.0790773
DRY_WT	C	17	5	BOPA2_12_31333	2H	94.3	-22.3137	2.21715e-09	0.0219544
DRY_WT	C	17	5	SCRI_RS_154973	3H	40.7	-53.3195	3.3636e-37	0.0890905
DRY_WT	C	17	5	SCRI_RS_158679	3H	139.6	40.4609	3.31516e-05	0.00314127
DRY_WT	C	17	5	BOPA2_12_31458	4H	3.5	-24.1817	1.47586e-10	0.0226693
DRY_WT	C	17	5	SCRI_RS_182407	5H	44.8	-22.4434	1.4297e-05	0.00092801
DRY_WT	C	17	5	SCRI_RS_231184	5H	75.6	46.38	4.86342e-06	0.0146805
DRY_WT	C	17	5	BOPA1_2249_1308	5H	87.6	-16.723	0.000105355	0.00498757
DRY_WT	C	17	5	SCRI_RS_183055	6H	89.35	59.3922	0.000212029	0.0249965
DRY_WT	C	17	5	BOPA1_ConsensusGBS0132_4	7H	75.1	-21.8154	4.24403e-07	0.0215301
DRY_WT	C	17	5	SCRI_RS_2914	7H	76.6	23.28	0.000601171	5.95388e-05
DRY_WT	C	18	1	BOPA1_14371_423	1H	94.6	-28.426	1.15518e-12	0.0346956
DRY_WT	C	18	1	SCRI_RS_154981	2H	41.2	-19.9815	0.000148718	0.0147165
DRY_WT	C	18	1	BOPA1_7489_442	2H	58.8	-33.8564	1.55669e-19	0.0838254
DRY_WT	C	18	1	SCRI_RS_224624	2H	107.2	-21.4307	1.35426e-08	0.025957
DRY_WT	C	18	1	SCRI_RS_133685	3H	38	-25.1217	2.93123e-06	0.0746597
DRY_WT	C	18	1	BOPA2_12_31475	3H	44.8	-29.804	6.61384e-09	0.0884887
DRY_WT	C	18	1	BOPA2_12_31458	4H	3.5	-30.9	2.26385e-16	0.0352483
DRY_WT	C	18	1	SCRI_RS_149936	5H	134.3	-18.0298	9.30247e-06	0.00431788
DRY_WT	C	18	1	SCRI_RS_128397	5H	151.9	18.2156	0.000353705	0.00115773
DRY_WT	C	18	1	BOPA2_12_11455	6H	43.8	-13.5709	0.000259025	0.0135009
DRY_WT	C	18	1	SCRI_RS_168638	7H	27.6	-28.4209	0.000199858	0.00678102
DRY_WT	C	18	1	BOPA1_ConsensusGBS0132_4	7H	75.1	-25.4768	1.40436e-09	0.0221816
DRY_WT	C	18	2	SCRI_RS_213675	1H	90.2	-25.8169	2.73278e-10	0.0312479
DRY_WT	C	18	2	BOPA1_1698_619	2H	53.7	-27.6538	1.00134e-05	0.0660999
DRY_WT	C	18	2	BOPA2_12_11163	2H	55.6	38.7003	0.000308811	0.000162197
DRY_WT	C	18	2	BOPA1_7489_442	2H	58.8	-22.2486	6.39691e-07	0.0644691
DRY_WT	C	18	2	SCRI_RS_187700	2H	94.3	-14.9195	2.1622e-05	0.0173847
DRY_WT	C	18	2	SCRI_RS_199987	3H	40.7	-47.7074	2.08917e-29	0.0932966
DRY_WT	C	18	2	SCRI_RS_139294	3H	62.7	-22.2071	0.000645779	0.0337897
DRY_WT	C	18	2	SCRI_RS_158679	3H	139.6	32.3274	0.000541135	0.00161166
DRY_WT	C	18	2	BOPA2_12_31458	4H	3.5	-31.9317	7.26494e-18	0.0349395
DRY_WT	C	18	2	BOPA1_8852_318	5H	44.2	-14.7503	5.34539e-05	0.00715399
DRY_WT	C	18	2	SCRI_RS_217212	5H	125.8	-13.0875	0.000612754	0.00895535
DRY_WT	C	18	2	SCRI_RS_213960	6H	24.5	-13.3959	0.000509927	0.00363529
DRY_WT	C	18	2	SCRI_RS_164730	7H	48	-14.5556	0.000298288	0.0128454
DRY_WT	C	18	2	BOPA2_12_30475	7H	71.1	-28.7952	3.6873e-07	0.00837354
DRY_WT	C	18	3	BOPA1_2711_234	1H	95.9	-22.8898	7.12969e-09	0.0209965
DRY_WT	C	18	3	BOPA2_12_20688	2H	51.9	-20.9308	0.000193284	0.0478911
DRY_WT	C	18	3	BOPA1_9191_263	2H	57.7	33.5718	2.18759e-06	0.0213593
DRY_WT	C	18	3	BOPA1_4717_386	2H	58.8	-41.3221	2.72351e-16	0.0759788
DRY_WT	C	18	3	BOPA2_12_30200	2H	94.9	-23.0212	0.000530435	0.017224
DRY_WT	C	18	3	BOPA1_ABC16258_1_1_77	2H	114.2	-17.2888	2.60807e-05	0.0247801
DRY_WT	C	18	3	SCRI_RS_154973	3H	40.7	-29.9702	5.59679e-07	0.102334
DRY_WT	C	18	3	BOPA2_12_31475	3H	44.8	-31.5394	9.65639e-08	0.108019
DRY_WT	C	18	3	BOPA2_12_30150	4H	19.9	-35.2032	5.64237e-18	0.0311515
DRY_WT	C	18	3	BOPA2_12_10171	4H	42	36.9252	0.000219195	0.00178542
DRY_WT	C	18	3	SCRI_RS_157728	5H	41	-21.5449	8.00226e-06	0.00529424
DRY_WT	C	18	3	SCRI_RS_138933	5H	125.6	-21.2836	6.54487e-08	0.00752214
DRY_WT	C	18	3	SCRI_RS_213086	5H	131.6	63.1191	9.21133e-05	0.00194048
DRY_WT	C	18	3	SCRI_RS_128397	5H	151.9	18.6228	0.000135307	0.00187698
DRY_WT	C	18	3	SCRI_RS_147062	6H	91.7	33.2039	0.000429117	0.0119568
DRY_WT	C	18	3	BOPA1_ConsensusGBS0132_4	7H	75.1	-17.9526	1.09288e-05	0.0164045
DRY_WT	C	18	4	SCRI_RS_142282	1H	93.1	-21.5362	0.00050336	0.0289352
DRY_WT	C	18	4	BOPA1_4625_1413	1H	100.1	-17.2293	0.000105411	0.0265149
DRY_WT	C	18	4	SCRI_RS_173531	2H	50.5	-50.5327	1.81533e-05	0.00819346
DRY_WT	C	18	4	BOPA2_12_30206	2H	56.45	-34.9677	1.4172e-06	0.0606608
DRY_WT	C	18	4	BOPA1_9191_263	2H	57.7	33.0176	2.18375e-06	0.016927
DRY_WT	C	18	4	BOPA1_7489_442	2H	58.8	-36.6096	2.2638e-12	0.0715674
DRY_WT	C	18	4	SCRI_RS_187700	2H	94.3	-21.3297	1.06169e-09	0.0296445
DRY_WT	C	18	4	SCRI_RS_154973	3H	40.7	-53.0291	1.73965e-37	0.0911682
DRY_WT	C	18	4	BOPA2_12_31458	4H	3.5	-29.7353	6.86845e-15	0.032812
DRY_WT	C	18	4	SCRI_RS_157728	5H	41	-20.1107	3.04288e-05	0.00572383
DRY_WT	C	18	4	BOPA1_ABC04352_pHv108_01	5H	133.8	-30.9472	3.17275e-05	0.0012929
DRY_WT	C	18	4	BOPA1_2290_796	5H	150.3	14.525	0.000508185	0.00499199
DRY_WT	C	18	4	SCRI_RS_125560	6H	44.1	-19.8964	9.05927e-05	0.0168413
DRY_WT	C	18	4	SCRI_RS_147062	6H	91.7	32.2877	0.00075805	0.0126325
DRY_WT	C	18	4	BOPA2_12_30600	7H	71	-25.1802	2.72214e-08	0.0268676
DRY_WT	C	18	5	BOPA1_8743_197	1H	50.4	24.4528	0.00034271	0.00562222
DRY_WT	C	18	5	SCRI_RS_197263	1H	88.9	-18.9051	8.84014e-05	0.0250016
DRY_WT	C	18	5	BOPA1_4625_1413	1H	100.1	-25.6151	2.88975e-06	0.0282025
DRY_WT	C	18	5	BOPA1_557_1297	1H	112.3	16.4312	0.000727019	0.00511762
DRY_WT	C	18	5	SCRI_RS_173531	2H	50.5	-49.2545	3.62556e-05	0.00662558
DRY_WT	C	18	5	SCRI_RS_154657	2H	59.5	-27.8214	8.25638e-14	0.0643118
DRY_WT	C	18	5	BOPA2_12_31333	2H	94.3	-19.1865	5.59487e-07	0.0289144
DRY_WT	C	18	5	SCRI_RS_185506	2H	120.7	-15.4799	0.000603351	0.00918692
DRY_WT	C	18	5	SCRI_RS_154973	3H	40.7	-31.6242	4.97642e-07	0.100426
DRY_WT	C	18	5	BOPA2_12_31475	3H	44.8	-25.9279	3.2705e-05	0.0985543
DRY_WT	C	18	5	SCRI_RS_209963	3H	122.6	14.5937	6.33022e-05	0.00788439
DRY_WT	C	18	5	SCRI_RS_159189	3H	154.9	-21.9265	2.77176e-05	0.00259069
DRY_WT	C	18	5	BOPA2_12_31458	4H	3.5	-25.6255	1.19431e-11	0.0250732
DRY_WT	C	18	5	SCRI_RS_169639	7H	69.3	-20.7759	4.11097e-09	0.0330695
DRY_WT	C	19	1	BOPA1_4625_1413	1H	100.1	-23.6107	1.18543e-09	0.0244953
DRY_WT	C	19	1	SCRI_RS_173531	2H	50.5	-50.4765	5.35403e-05	0.00516894
DRY_WT	C	19	1	BOPA2_12_31189	2H	56.4	-22.6325	0.000454236	0.041799
DRY_WT	C	19	1	BOPA1_9191_263	2H	57.7	33.7636	1.84284e-06	0.0228197
DRY_WT	C	19	1	BOPA1_4717_386	2H	58.8	-41.8387	1.03935e-14	0.0736532
DRY_WT	C	19	1	SCRI_RS_224624	2H	107.2	-20.6427	2.314e-08	0.0297269
DRY_WT	C	19	1	SCRI_RS_154973	3H	40.7	-35.6114	2.2633e-12	0.086874
DRY_WT	C	19	1	SCRI_RS_205711	3H	46.3	-18.7186	0.000235406	0.0681968
DRY_WT	C	19	1	SCRI_RS_158679	3H	139.6	32.4341	0.000404314	0.00389594
DRY_WT	C	19	1	BOPA2_12_31458	4H	3.5	-30.1419	7.9363e-16	0.027126
DRY_WT	C	19	1	SCRI_RS_9549	4H	102.8	13.2761	0.000507418	0.0105876
DRY_WT	C	19	1	SCRI_RS_223100	5H	44.4	-16.2158	7.80193e-05	0.00969757
DRY_WT	C	19	1	SCRI_RS_138735	5H	142.7	-30.7391	7.48829e-05	0.00142544
DRY_WT	C	19	1	BOPA1_ConsensusGBS0132_4	7H	75.1	-21.3278	2.04592e-07	0.0241848
DRY_WT	C	19	2	SCRI_RS_197263	1H	88.9	-20.7786	1.68153e-06	0.0304325
DRY_WT	C	19	2	SCRI_RS_147329	1H	100.8	-18.0261	1.08411e-05	0.0372943
DRY_WT	C	19	2	SCRI_RS_160747	2H	11.4	-37.6669	0.000395194	0.00202485
DRY_WT	C	19	2	SCRI_RS_154981	2H	41.2	-20.7171	2.15646e-05	0.0157943
DRY_WT	C	19	2	BOPA2_12_11163	2H	55.6	44.3094	2.46899e-05	0.00228415
DRY_WT	C	19	2	BOPA2_12_30206	2H	56.45	-24.1928	0.000960103	0.0584422
DRY_WT	C	19	2	BOPA1_2719_672	2H	57	-26.5236	2.37993e-09	0.0747295
DRY_WT	C	19	2	BOPA1_3000_1074	2H	109.8	-19.1181	9.00761e-09	0.0257024
DRY_WT	C	19	2	SCRI_RS_154973	3H	40.7	-49.6133	1.086e-34	0.114685
DRY_WT	C	19	2	SCRI_RS_13433	3H	46.2	-51.0638	8.79548e-05	0.00580096
DRY_WT	C	19	2	BOPA2_12_11454	3H	64.5	-30.8407	7.21318e-05	0.0279284
DRY_WT	C	19	2	SCRI_RS_235770	3H	122	34.5025	0.000694266	0.0037887
DRY_WT	C	19	2	BOPA2_12_30540	4H	14.9	-28.9471	2.96177e-17	0.0342976
DRY_WT	C	19	2	SCRI_RS_157728	5H	41	-20.5689	8.94267e-06	0.00442126
DRY_WT	C	19	2	SCRI_RS_25684	5H	135.1	-23.166	2.82033e-05	0.00459874
DRY_WT	C	19	2	SCRI_RS_206883	5H	152.4	16.4772	5.56654e-05	0.0137711
DRY_WT	C	19	2	SCRI_RS_187590	7H	51	-17.703	9.94775e-05	0.0160072
DRY_WT	C	19	2	BOPA1_ConsensusGBS0132_4	7H	75.1	-19.8178	6.84266e-07	0.0199113
DRY_WT	C	19	2	SCRI_RS_230083	7H	76.4	55.7635	0.000225843	0.0139475
DRY_WT	C	19	3	SCRI_RS_197263	1H	88.9	-30.8043	6.6832e-14	0.0354209
DRY_WT	C	19	3	BOPA1_2634_2228	2H	57	34.6368	1.64871e-06	0.0103867
DRY_WT	C	19	3	BOPA1_7489_442	2H	58.8	-53.3841	2.99473e-21	0.0622277
DRY_WT	C	19	3	BOPA1_6804_1197	2H	62.5	52.2635	0.000351794	0.00173674
DRY_WT	C	19	3	BOPA1_3180_1771	2H	106.4	-19.6755	6.20258e-08	0.0287347
DRY_WT	C	19	3	SCRI_RS_154973	3H	40.7	-23.3547	0.000237856	0.0743969
DRY_WT	C	19	3	BOPA2_12_31475	3H	44.8	-30.0185	1.78129e-06	0.0857759
DRY_WT	C	19	3	BOPA2_12_31458	4H	3.5	-29.507	1.23329e-14	0.0284103
DRY_WT	C	19	3	SCRI_RS_157728	5H	41	-16.1027	0.000846237	0.00452703
DRY_WT	C	19	3	BOPA2_12_11455	6H	43.8	-13.9276	0.000148079	0.0113083
DRY_WT	C	19	3	BOPA2_12_31450	7H	11.8	-17.2089	0.000865397	9.14232e-05
DRY_WT	C	19	3	BOPA2_12_30475	7H	71.1	-30.1586	1.44907e-07	0.0057867
DRY_WT	C	19	4	BOPA1_14371_423	1H	94.6	-24.4854	6.12994e-10	0.0281861
DRY_WT	C	19	4	SCRI_RS_173531	2H	50.5	-45.2334	0.00013263	0.00874588
DRY_WT	C	19	4	BOPA1_9191_263	2H	57.7	34.294	2.94654e-06	0.0154408
DRY_WT	C	19	4	BOPA1_4717_386	2H	58.8	-49.7917	5.43993e-22	0.0741481
DRY_WT	C	19	4	SCRI_RS_154176	2H	110.2	-19.791	8.69609e-08	0.0188623
DRY_WT	C	19	4	SCRI_RS_154973	3H	40.7	-43.7549	3.02342e-21	0.0835298
DRY_WT	C	19	4	SCRI_RS_110693	3H	46.2	-22.6321	0.000443676	0.0308102
DRY_WT	C	19	4	BOPA2_12_31458	4H	3.5	-30.5839	1.0685e-15	0.035012
DRY_WT	C	19	4	SCRI_RS_182407	5H	44.8	-18.3569	0.000591805	0.000710162
DRY_WT	C	19	4	BOPA2_12_30125	7H	67.8	-31.5012	0.000167319	0.0171067
DRY_WT	C	19	4	BOPA2_12_30475	7H	71.1	-33.0774	1.18544e-08	0.00577681
DRY_WT	C	19	5	BOPA1_14371_423	1H	94.6	-26.855	6.63485e-12	0.0316781
DRY_WT	C	19	5	BOPA1_1698_619	2H	53.7	-22.1473	0.000399166	0.0666546
DRY_WT	C	19	5	BOPA1_7489_442	2H	58.8	-24.0206	2.56131e-08	0.0727782
DRY_WT	C	19	5	BOPA2_12_31333	2H	94.3	-26.121	2.87623e-12	0.0210729
DRY_WT	C	19	5	SCRI_RS_154973	3H	40.7	-34.2558	1.12868e-08	0.0968692
DRY_WT	C	19	5	BOPA1_9018_522	3H	43.1	-24.9309	0.000555151	0.07474
DRY_WT	C	19	5	BOPA1_6681_314	3H	51.1	-43.3979	0.000224109	0.00418399
DRY_WT	C	19	5	BOPA2_12_31458	4H	3.5	-30.0522	2.62032e-15	0.0421585
DRY_WT	C	19	5	SCRI_RS_157728	5H	41	-16.8898	0.000615222	0.0037648
DRY_WT	C	19	5	SCRI_RS_152484	5H	139	-18.3316	4.52425e-05	0.0037076
DRY_WT	C	19	5	SCRI_RS_235954	6H	68.2	-44.3023	0.000129026	0.0048746
DRY_WT	C	19	5	BOPA2_12_30600	7H	71	-30.1851	7.33813e-10	0.0228871
DRY_WT	C	19	5	SCRI_RS_2914	7H	76.6	26.8525	0.000128071	0.000113784
DRY_WT	C	20	1	BOPA2_12_30306	1H	48.15	70.8294	0.000391299	0.0120517
DRY_WT	C	20	1	BOPA1_9757_582	1H	86.8	-17.6827	0.000141975	0.0247005
DRY_WT	C	20	1	BOPA1_1923_265	1H	97.9	-16.9591	0.000796592	0.0228491
DRY_WT	C	20	1	SCRI_RS_171185	2H	15.4	30.0055	7.54965e-05	5.2424e-06
DRY_WT	C	20	1	BOPA1_1865_396	2H	19.1	-37.7848	3.76228e-07	0.0115438
DRY_WT	C	20	1	SCRI_RS_173531	2H	50.5	-44.1049	0.000545014	0.00569461
DRY_WT	C	20	1	BOPA1_4659_1261	2H	57	24.992	0.000276063	0.0151938
DRY_WT	C	20	1	BOPA1_7489_442	2H	58.8	-41.7695	2.70934e-17	0.0675395
DRY_WT	C	20	1	SCRI_RS_187700	2H	94.3	-18.7618	8.33233e-08	0.0245384
DRY_WT	C	20	1	SCRI_RS_154973	3H	40.7	-34.497	4.23694e-08	0.0899659
DRY_WT	C	20	1	BOPA2_12_31475	3H	44.8	-20.4001	0.000878467	0.0924274
DRY_WT	C	20	1	SCRI_RS_235770	3H	122	43.0988	6.78333e-05	0.00914659
DRY_WT	C	20	1	BOPA2_12_31458	4H	3.5	-29.274	1.64636e-14	0.0353915
DRY_WT	C	20	1	BOPA2_12_30707	5H	40	-14.5661	0.00012095	0.00653359
DRY_WT	C	20	1	SCRI_RS_125560	6H	44.1	-18.2822	0.000363507	0.0225384
DRY_WT	C	20	1	SCRI_RS_147062	6H	91.7	36.1159	0.000218668	0.0163882
DRY_WT	C	20	1	BOPA1_ConsensusGBS0132_4	7H	75.1	-23.2348	3.40017e-08	0.0231384
DRY_WT	C	20	2	BOPA1_4625_1413	1H	100.1	-22.5224	3.78213e-09	0.030577
DRY_WT	C	20	2	SCRI_RS_173531	2H	50.5	-59.1812	5.46692e-07	0.00947652
DRY_WT	C	20	2	BOPA1_1698_619	2H	53.7	-30.908	3.44733e-07	0.0614782
DRY_WT	C	20	2	BOPA1_4717_386	2H	58.8	-19.6506	5.67533e-06	0.0593783
DRY_WT	C	20	2	BOPA1_3180_1771	2H	106.4	-20.0763	1.5016e-08	0.0316519
DRY_WT	C	20	2	SCRI_RS_154973	3H	40.7	-38.6376	5.59186e-14	0.0983471
DRY_WT	C	20	2	SCRI_RS_218235	3H	46.2	-19.5661	0.000177648	0.0825111
DRY_WT	C	20	2	SCRI_RS_158679	3H	139.6	31.5424	0.000328576	0.00229002
DRY_WT	C	20	2	BOPA2_12_31458	4H	3.5	-32.5077	5.87287e-18	0.039052
DRY_WT	C	20	2	SCRI_RS_206179	4H	60.1	37.1942	0.000231483	0.00121275
DRY_WT	C	20	2	BOPA1_3696_2238	5H	122.6	-17.0926	4.43315e-05	0.00764095
DRY_WT	C	20	2	SCRI_RS_159482	5H	151.4	11.6533	0.000793293	0.00867178
DRY_WT	C	20	2	BOPA1_1588_537	6H	43.6	-12.0116	0.000893567	0.0140321
DRY_WT	C	20	2	BOPA1_ConsensusGBS0132_4	7H	75.1	-20.8516	5.18514e-07	0.0189188
DRY_WT	C	20	3	SCRI_RS_144315	1H	85.8	-22.8541	1.95113e-06	0.0413327
DRY_WT	C	20	3	SCRI_RS_161388	1H	100.8	-27.922	1.76491e-07	0.026962
DRY_WT	C	20	3	BOPA1_557_1297	1H	112.3	20.454	8.12094e-05	0.00742769
DRY_WT	C	20	3	SCRI_RS_141322	1H	128	-30.8908	0.000313321	0.0210287
DRY_WT	C	20	3	SCRI_RS_173531	2H	50.5	-40.7897	0.000486232	0.00523488
DRY_WT	C	20	3	BOPA1_ABC08774_1_1_752	2H	57.1	-32.425	4.66497e-20	0.0837711
DRY_WT	C	20	3	SCRI_RS_224624	2H	107.2	-19.9942	1.69594e-08	0.0349736
DRY_WT	C	20	3	SCRI_RS_133685	3H	38	-28.7783	3.85846e-08	0.0825687
DRY_WT	C	20	3	BOPA2_12_31475	3H	44.8	-22.858	4.99936e-06	0.0887095
DRY_WT	C	20	3	BOPA2_12_31458	4H	3.5	-29.885	2.41581e-16	0.02835
DRY_WT	C	20	3	BOPA2_12_30143	7H	41.4	-19.1076	0.000258195	0.00630467
DRY_WT	C	20	3	BOPA2_12_30475	7H	71.1	-30.1303	3.99522e-08	0.00884159
DRY_WT	C	20	4	BOPA1_9757_582	1H	86.8	-23.2144	3.14668e-09	0.0294812
DRY_WT	C	20	4	BOPA2_12_20688	2H	51.9	-25.6723	1.21788e-05	0.045528
DRY_WT	C	20	4	BOPA1_9191_263	2H	57.7	37.7033	2.01099e-07	0.0187005
DRY_WT	C	20	4	BOPA1_7489_442	2H	58.8	-40.0237	5.03499e-16	0.0699089
DRY_WT	C	20	4	SCRI_RS_143727	2H	107.2	-21.4923	1.36526e-08	0.0284583
DRY_WT	C	20	4	SCRI_RS_154973	3H	40.7	-29.7445	5.36975e-06	0.0968465
DRY_WT	C	20	4	BOPA2_12_31475	3H	44.8	-29.3491	5.31619e-06	0.111675
DRY_WT	C	20	4	SCRI_RS_158679	3H	139.6	42.7868	3.91871e-05	0.00220035
DRY_WT	C	20	4	SCRI_RS_16311	3H	148.4	-18.9289	2.55472e-05	0.00664786
DRY_WT	C	20	4	BOPA2_12_31458	4H	3.5	-27.4371	2.45015e-13	0.0301109
DRY_WT	C	20	4	BOPA1_2091_639	5H	122.4	-14.5269	0.000121024	0.00633108
DRY_WT	C	20	4	SCRI_RS_128397	5H	151.9	17.8366	0.000396604	0.00173103
DRY_WT	C	20	4	BOPA2_12_30475	7H	71.1	-37.8534	3.35925e-11	0.0042528
DRY_WT	C	20	4	BOPA1_2462_971	7H	77.3	58.9387	0.000161404	0.0177133
DRY_WT	C	20	5	BOPA1_14371_423	1H	94.6	-31.2572	1.16863e-15	0.0374331
DRY_WT	C	20	5	SCRI_RS_154981	2H	41.2	-18.013	0.000743868	0.020712
DRY_WT	C	20	5	BOPA2_12_20688	2H	51.9	-28.3919	7.9277e-06	0.0526629
DRY_WT	C	20	5	SCRI_RS_6099	2H	53.7	22.9288	0.000210944	0.0265942
DRY_WT	C	20	5	BOPA1_9191_263	2H	57.7	40.5296	3.54951e-08	0.0204357
DRY_WT	C	20	5	BOPA1_4717_386	2H	58.8	-53.064	3.00371e-17	0.0765923
DRY_WT	C	20	5	BOPA2_12_31333	2H	94.3	-19.2647	1.3216e-07	0.0198928
DRY_WT	C	20	5	SCRI_RS_154973	3H	40.7	-51.7683	6.46675e-36	0.0886167
DRY_WT	C	20	5	SCRI_RS_235770	3H	122	37.2925	0.00054933	0.00726681
DRY_WT	C	20	5	BOPA2_12_31458	4H	3.5	-27.2591	1.34863e-13	0.030219
DRY_WT	C	20	5	BOPA1_3696_2238	5H	122.6	-17.3354	1.84207e-05	0.00533137
DRY_WT	C	20	5	BOPA2_12_30025	6H	113.2	-15.5959	0.000260842	0.0135294
DRY_WT	C	20	5	BOPA2_12_30600	7H	71	-31.6882	4.84783e-11	0.0247311
DRY_WT	C	20	5	SCRI_RS_2914	7H	76.6	27.3704	8.10911e-05	0.000182053
EAR	C	1	1	BOPA1_3201_603	1H	87	-0.375988	1.13315e-08	0.0146182
EAR	C	1	1	SCRI_RS_219889	1H	103.8	0.294305	0.000366898	0.000257324
EAR	C	1	1	SCRI_RS_106163	2H	129.7	-0.200405	0.000518208	0.00228986
EAR	C	1	1	SCRI_RS_231185	3H	39.4	0.805574	0.000536487	0.00270171
EAR	C	1	1	SCRI_RS_154973	3H	40.7	-0.870534	2.1783e-14	0.235353
EAR	C	1	1	BOPA2_12_31475	3H	44.8	-0.505805	1.60735e-05	0.269308
EAR	C	1	1	BOPA2_12_31011	3H	51.6	-0.385815	1.4621e-06	0.172966
EAR	C	1	1	BOPA1_ABC08396_1_4_120	4H	19.9	-0.251628	1.46686e-05	0.00838894
EAR	C	1	1	BOPA1_3696_2238	5H	122.6	-0.375759	4.08538e-05	0.0554073
EAR	C	1	1	SCRI_RS_161471	5H	125.8	-0.424544	5.70018e-06	0.0534708
EAR	C	1	1	BOPA2_12_30894	7H	34.2	-0.435866	3.32941e-11	0.0316169
EAR	C	1	1	BOPA2_12_30344	7H	69.3	-0.43133	5.64437e-08	0.00961887
EAR	C	1	1	SCRI_RS_150955	7H	116.1	0.238514	5.85519e-05	0.00842492
EAR	C	1	2	BOPA1_3201_603	1H	87	-0.295035	3.32432e-06	0.0109218
EAR	C	1	2	SCRI_RS_180081	1H	128.3	0.335822	0.000161885	0.00711927
EAR	C	1	2	SCRI_RS_231185	3H	39.4	0.925894	2.33692e-05	0.006012
EAR	C	1	2	SCRI_RS_154973	3H	40.7	-1.03187	1.77172e-35	0.230229
EAR	C	1	2	BOPA1_2838_663	3H	49.3	-0.540428	5.28715e-13	0.208231
EAR	C	1	2	SCRI_RS_154178	4H	18.5	-0.271687	1.3312e-06	0.0112593
EAR	C	1	2	SCRI_RS_6448	4H	102.8	0.245679	0.000344154	0.0131394
EAR	C	1	2	SCRI_RS_236583	5H	115.3	-0.295813	1.18383e-05	0.0432135
EAR	C	1	2	SCRI_RS_161471	5H	125.8	-0.425811	1.08029e-07	0.0454782
EAR	C	1	2	BOPA2_12_30895	7H	34.3	-0.330838	1.0405e-07	0.0274407
EAR	C	1	2	SCRI_RS_204144	7H	71	-0.307381	9.03352e-07	0.0189299
EAR	C	1	2	SCRI_RS_150955	7H	116.1	0.211567	0.000404922	0.00650425
EAR	C	1	3	BOPA1_3201_603	1H	87	-0.267469	2.54217e-05	0.00703661
EAR	C	1	3	BOPA2_12_10905	1H	106.2	0.476938	0.000738271	0.00311051
EAR	C	1	3	SCRI_RS_165669	2H	59.1	0.484105	3.76807e-05	0.00786718
EAR	C	1	3	SCRI_RS_136969	2H	127.3	-0.461587	0.00024477	0.00179224
EAR	C	1	3	SCRI_RS_227903	3H	39.5	0.767026	0.000156884	0.000940805
EAR	C	1	3	SCRI_RS_154973	3H	40.7	-1.04968	4.45604e-34	0.233347
EAR	C	1	3	BOPA2_12_30064	3H	45.4	-0.493781	0.000297559	0.0406848
EAR	C	1	3	BOPA1_6354_1193	3H	46.2	-0.448171	2.3606e-05	0.170517
EAR	C	1	3	BOPA2_12_31011	3H	51.6	-0.314475	5.24153e-05	0.163562
EAR	C	1	3	BOPA1_7691_679	4H	51.2	-0.431403	0.000748755	0.00405458
EAR	C	1	3	SCRI_RS_24549	5H	119.4	-0.794259	0.000105348	0.0207188
EAR	C	1	3	SCRI_RS_161471	5H	125.8	-0.591778	4.01267e-18	0.037251
EAR	C	1	3	BOPA2_12_30894	7H	34.2	-0.387276	1.65033e-09	0.0356828
EAR	C	1	3	BOPA1_151_730	7H	71	-0.279306	0.000138249	0.00370161
EAR	C	1	4	BOPA1_3201_603	1H	87	-0.286898	2.12365e-06	0.00920951
EAR	C	1	4	BOPA1_4280_295	2H	59.1	0.326068	6.4638e-06	0.00224956
EAR	C	1	4	SCRI_RS_154135	2H	138.6	-0.537336	2.8563e-05	0.00291792
EAR	C	1	4	SCRI_RS_167842	3H	23.1	-0.494595	0.000210473	0.0187191
EAR	C	1	4	SCRI_RS_154973	3H	40.7	-0.739956	8.67001e-15	0.247298
EAR	C	1	4	BOPA2_12_31475	3H	44.8	-0.6316	1.82311e-09	0.285
EAR	C	1	4	BOPA2_12_31011	3H	51.6	-0.28103	0.000351369	0.193495
EAR	C	1	4	SCRI_RS_127657	4H	21.2	-0.237376	1.02751e-05	0.00793853
EAR	C	1	4	SCRI_RS_151735	4H	51.9	0.799114	6.55442e-05	0.00782236
EAR	C	1	4	SCRI_RS_11368	5H	87.5	-1.40544	7.53725e-07	0.00284807
EAR	C	1	4	BOPA1_ABC14350_1_2_242	5H	106.6	-0.530736	2.42673e-05	0.0130598
EAR	C	1	4	SCRI_RS_161471	5H	125.8	-0.597833	4.7156e-20	0.0481471
EAR	C	1	4	BOPA2_12_10591	6H	54.9	-0.383818	0.000534164	0.00339471
EAR	C	1	4	BOPA2_12_30939	6H	69.3	0.316054	1.50018e-05	0.00219327
EAR	C	1	4	BOPA2_12_30895	7H	34.3	-0.373144	3.74959e-10	0.026171
EAR	C	1	4	SCRI_RS_232559	7H	70.7	-0.204024	0.000649504	0.0138038
EAR	C	1	4	BOPA1_6470_1005	7H	121.8	0.483472	6.43103e-05	0.0108591
EAR	C	1	5	SCRI_RS_125339	1H	80.2	-0.331547	3.52848e-08	0.018427
EAR	C	1	5	SCRI_RS_231725	2H	57.7	0.318333	1.00245e-05	0.0056651
EAR	C	1	5	SCRI_RS_167842	3H	23.1	-0.602611	2.3423e-05	0.0196078
EAR	C	1	5	SCRI_RS_154973	3H	40.7	-0.778802	1.02463e-14	0.250179
EAR	C	1	5	BOPA2_12_31475	3H	44.8	-0.467283	1.74749e-05	0.272665
EAR	C	1	5	BOPA1_921_414	3H	49.3	-0.492124	3.3929e-06	0.158079
EAR	C	1	5	SCRI_RS_154178	4H	18.5	-0.195887	0.000371501	0.00538163
EAR	C	1	5	SCRI_RS_162933	5H	115.3	-0.415347	2.36401e-05	0.0223918
EAR	C	1	5	SCRI_RS_161471	5H	125.8	-0.630098	4.29752e-19	0.0548793
EAR	C	1	5	BOPA2_12_30894	7H	34.2	-0.371595	6.43585e-09	0.0310101
EAR	C	1	5	BOPA2_12_30344	7H	69.3	-0.367076	2.48152e-06	0.00464714
EAR	C	1	5	SCRI_RS_140746	7H	120.4	0.213451	0.0007076	0.0118383
EAR	C	2	1	SCRI_RS_125339	1H	80.2	-0.321416	3.44474e-08	0.0175401
EAR	C	2	1	SCRI_RS_231725	2H	57.7	0.269377	0.000189238	0.00312494
EAR	C	2	1	SCRI_RS_136969	2H	127.3	-0.532832	2.17787e-05	0.0052334
EAR	C	2	1	SCRI_RS_167842	3H	23.1	-0.492237	0.000420415	0.0157356
EAR	C	2	1	SCRI_RS_231185	3H	39.4	1.17607	4.81679e-07	0.00556875
EAR	C	2	1	SCRI_RS_154973	3H	40.7	-0.924125	1.56774e-17	0.233404
EAR	C	2	1	BOPA2_12_31475	3H	44.8	-0.41336	0.000218123	0.26909
EAR	C	2	1	BOPA2_12_31011	3H	51.6	-0.332047	2.88623e-05	0.184816
EAR	C	2	1	SCRI_RS_239964	3H	51.6	-0.980449	3.38473e-05	0.0212843
EAR	C	2	1	SCRI_RS_154178	4H	18.5	-0.23968	1.59606e-05	0.0068941
EAR	C	2	1	BOPA1_139_1263	5H	109.7	-0.329621	0.000240302	0.0151852
EAR	C	2	1	SCRI_RS_161471	5H	125.8	-0.606455	1.74764e-18	0.0485251
EAR	C	2	1	BOPA2_12_30894	7H	34.2	-0.419085	9.42536e-11	0.0348884
EAR	C	2	1	BOPA1_5480_826	7H	71	-0.256581	4.22775e-05	0.00713405
EAR	C	2	2	BOPA1_2881_935	1H	81.7	-0.266151	5.44001e-06	0.0143871
EAR	C	2	2	SCRI_RS_150792	2H	8.3	1.01296	0.000696873	0.00235068
EAR	C	2	2	BOPA1_4280_295	2H	59.1	0.309803	2.88971e-05	0.00137687
EAR	C	2	2	SCRI_RS_167842	3H	23.1	-0.536312	0.000173246	0.0178676
EAR	C	2	2	SCRI_RS_154973	3H	40.7	-0.954623	2.07113e-34	0.243037
EAR	C	2	2	BOPA1_6354_1193	3H	46.2	-0.536167	1.6971e-07	0.190194
EAR	C	2	2	BOPA2_12_31011	3H	51.6	-0.618235	2.02608e-10	0.179071
EAR	C	2	2	BOPA1_2934_1076	3H	51.8	0.479342	3.29471e-05	0.0570557
EAR	C	2	2	SCRI_RS_161471	5H	125.8	-0.70177	2.13102e-25	0.0518697
EAR	C	2	2	BOPA2_12_30894	7H	34.2	-0.421057	1.33223e-10	0.0321505
EAR	C	2	2	SCRI_RS_14173	7H	71	-0.220706	0.000329639	0.0115624
EAR	C	2	2	BOPA2_12_20949	7H	131	0.218758	0.000398218	0.00872869
EAR	C	2	3	SCRI_RS_166168	1H	86	0.481946	0.000403133	0.000877883
EAR	C	2	3	BOPA1_3201_603	1H	87	-0.691951	1.21461e-06	0.00700409
EAR	C	2	3	BOPA1_4280_295	2H	59.1	0.263654	0.000335465	0.00162297
EAR	C	2	3	SCRI_RS_231185	3H	39.4	0.9667	4.83838e-06	0.00289444
EAR	C	2	3	SCRI_RS_154973	3H	40.7	-1.10929	5.82619e-43	0.248326
EAR	C	2	3	BOPA1_6354_1193	3H	46.2	-0.468035	2.49904e-06	0.187224
EAR	C	2	3	BOPA1_921_414	3H	49.3	-0.436945	1.57727e-05	0.134982
EAR	C	2	3	SCRI_RS_127657	4H	21.2	-0.229918	1.97597e-05	0.00688726
EAR	C	2	3	SCRI_RS_8256	5H	114	-0.624021	1.06578e-05	0.012236
EAR	C	2	3	SCRI_RS_161471	5H	125.8	-0.704264	1.2086e-24	0.0544719
EAR	C	2	3	BOPA1_407_259	5H	134.7	0.637196	9.83811e-05	0.00427566
EAR	C	2	3	BOPA2_12_30894	7H	34.2	-0.441702	1.61306e-12	0.0376017
EAR	C	2	3	BOPA2_12_30344	7H	69.3	-0.305687	7.0785e-05	0.00674819
EAR	C	2	3	SCRI_RS_150955	7H	116.1	0.234223	4.24476e-05	0.00881549
EAR	C	2	4	SCRI_RS_125339	1H	80.2	-0.361008	1.74971e-09	0.0248657
EAR	C	2	4	SCRI_RS_219889	1H	103.8	0.264801	0.000628877	0.00214358
EAR	C	2	4	SCRI_RS_167842	3H	23.1	-0.627003	7.49143e-06	0.0146801
EAR	C	2	4	SCRI_RS_154973	3H	40.7	-0.650997	1.85363e-10	0.225335
EAR	C	2	4	BOPA2_12_31475	3H	44.8	-0.476599	4.64524e-05	0.266436
EAR	C	2	4	SCRI_RS_141166	3H	51.2	-0.985659	2.89081e-08	0.184708
EAR	C	2	4	SCRI_RS_115769	3H	51.6	0.688301	8.94319e-05	0.129147
EAR	C	2	4	SCRI_RS_127657	4H	21.2	-0.291054	6.36448e-07	0.00876809
EAR	C	2	4	BOPA2_12_21003	4H	40	0.33364	0.000314303	0.00284371
EAR	C	2	4	SCRI_RS_216814	5H	41.2	-0.445082	0.000112093	0.00125857
EAR	C	2	4	SCRI_RS_196673	5H	115.3	-0.368453	8.27539e-05	0.0235254
EAR	C	2	4	SCRI_RS_161471	5H	125.8	-0.595581	2.91516e-17	0.0482834
EAR	C	2	4	BOPA2_12_30895	7H	34.3	-0.298695	1.56469e-06	0.022386
EAR	C	2	4	BOPA2_12_30344	7H	69.3	-0.356516	3.62542e-06	0.00852819
EAR	C	2	4	SCRI_RS_140746	7H	120.4	0.231079	0.000323081	0.00947806
EAR	C	2	5	BOPA1_3201_603	1H	87	-0.385902	1.34762e-08	0.0108772
EAR	C	2	5	SCRI_RS_91596	1H	103.8	0.258386	2.44379e-05	2.77128e-05
EAR	C	2	5	SCRI_RS_231185	3H	39.4	1.00211	3.63641e-06	0.00490014
EAR	C	2	5	SCRI_RS_154973	3H	40.7	-1.2653	5.73257e-58	0.246084
EAR	C	2	5	BOPA2_12_31011	3H	51.6	-0.488716	1.70712e-11	0.173129
EAR	C	2	5	SCRI_RS_154178	4H	18.5	-0.24669	1.27515e-05	0.00878122
EAR	C	2	5	BOPA2_12_30539	4H	99.7	0.81651	0.000798399	0.00631607
EAR	C	2	5	SCRI_RS_11368	5H	87.5	-1.04753	9.02444e-05	0.00187997
EAR	C	2	5	SCRI_RS_161471	5H	125.8	-0.577253	7.04665e-18	0.0360133
EAR	C	2	5	SCRI_RS_179937	7H	37.6	-0.379073	2.52212e-10	0.0218847
EAR	C	2	5	BOPA1_1337_638	7H	70.2	-0.237672	0.000146143	0.00838317
EAR	C	2	5	SCRI_RS_154003	7H	121.8	0.245349	7.17455e-05	0.0152701
EAR	C	3	1	SCRI_RS_125339	1H	80.2	-0.343702	5.95621e-09	0.0205689
EAR	C	3	1	BOPA1_4280_295	2H	59.1	0.292211	0.000115625	0.000982631
EAR	C	3	1	SCRI_RS_167842	3H	23.1	-0.567464	9.04786e-05	0.016441
EAR	C	3	1	SCRI_RS_154973	3H	40.7	-0.712044	6.20575e-12	0.225429
EAR	C	3	1	BOPA2_12_31475	3H	44.8	-0.451602	0.000161098	0.260115
EAR	C	3	1	BOPA1_6354_1193	3H	46.2	-0.451146	0.000127879	0.190756
EAR	C	3	1	BOPA1_1630_1150	3H	51.5	-0.652314	4.35565e-05	0.0287624
EAR	C	3	1	SCRI_RS_162743	4H	20.9	-0.184277	0.000707658	0.00529328
EAR	C	3	1	SCRI_RS_11368	5H	87.5	-0.998433	0.000336521	0.00185293
EAR	C	3	1	SCRI_RS_161471	5H	125.8	-0.634932	5.84622e-21	0.0451803
EAR	C	3	1	BOPA2_12_30894	7H	34.2	-0.412698	2.28312e-10	0.0349159
EAR	C	3	1	BOPA1_1337_638	7H	70.2	-0.221879	0.000442263	0.00705391
EAR	C	3	1	BOPA1_6470_1005	7H	121.8	0.519352	6.74779e-05	0.0145709
EAR	C	3	2	BOPA1_3201_603	1H	87	-0.253812	4.80018e-05	0.0103108
EAR	C	3	2	SCRI_RS_159484	2H	94.5	-0.22287	5.31654e-05	0.0156635
EAR	C	3	2	SCRI_RS_167842	3H	23.1	-0.52773	0.000192554	0.0222978
EAR	C	3	2	SCRI_RS_231185	3H	39.4	0.825509	8.95199e-05	0.00379738
EAR	C	3	2	SCRI_RS_154973	3H	40.7	-1.01329	4.41306e-32	0.227673
EAR	C	3	2	BOPA1_6354_1193	3H	46.2	-0.368049	0.000566775	0.172425
EAR	C	3	2	BOPA2_12_20574	3H	49.3	-0.427058	2.4466e-07	0.184341
EAR	C	3	2	SCRI_RS_164290	3H	104.3	-0.269477	0.000130101	0.00068012
EAR	C	3	2	SCRI_RS_162743	4H	20.9	-0.230025	1.63234e-05	0.0101517
EAR	C	3	2	SCRI_RS_236583	5H	115.3	-0.322073	1.58657e-06	0.0426939
EAR	C	3	2	SCRI_RS_161471	5H	125.8	-0.483038	3.59465e-09	0.041376
EAR	C	3	2	SCRI_RS_222984	5H	128.2	0.707086	0.000589151	0.00167901
EAR	C	3	2	BOPA2_12_30895	7H	34.3	-0.348772	8.36328e-09	0.0240672
EAR	C	3	2	BOPA1_151_730	7H	71	-0.328437	5.34494e-06	0.00796975
EAR	C	3	3	BOPA1_2881_935	1H	81.7	-0.340064	4.59279e-09	0.0174712
EAR	C	3	3	SCRI_RS_196910	1H	117.8	0.570163	0.000720656	0.0036448
EAR	C	3	3	SCRI_RS_154657	2H	59.5	0.183342	0.000998968	0.00285417
EAR	C	3	3	SCRI_RS_136969	2H	127.3	-0.48331	0.000122873	0.00238624
EAR	C	3	3	SCRI_RS_227903	3H	39.5	0.739197	0.000338484	0.000961032
EAR	C	3	3	SCRI_RS_154973	3H	40.7	-0.982494	1.06169e-19	0.256007
EAR	C	3	3	BOPA2_12_31475	3H	44.8	-0.423103	8.35294e-05	0.282514
EAR	C	3	3	BOPA1_4453_422	3H	52.6	-0.45822	2.32435e-07	0.128687
EAR	C	3	3	SCRI_RS_162743	4H	20.9	-0.196959	0.000277327	0.00821717
EAR	C	3	3	SCRI_RS_149088	5H	106.6	-0.262875	3.94898e-05	0.0373186
EAR	C	3	3	SCRI_RS_161471	5H	125.8	-0.57704	1.58888e-17	0.0550806
EAR	C	3	3	BOPA2_12_30894	7H	34.2	-0.436526	3.1134e-12	0.0303283
EAR	C	3	3	BOPA2_12_30344	7H	69.3	-0.334387	9.85156e-06	0.0103762
EAR	C	3	4	SCRI_RS_125339	1H	80.2	-0.355487	1.30723e-09	0.0192367
EAR	C	3	4	SCRI_RS_166469	1H	128.3	0.356366	0.000129271	0.00785675
EAR	C	3	4	SCRI_RS_184218	2H	59.1	0.411592	0.000496871	0.0059602
EAR	C	3	4	SCRI_RS_188255	2H	59.1	0.580173	0.000473667	0.00449119
EAR	C	3	4	SCRI_RS_136969	2H	127.3	-0.476169	0.00018066	0.00309927
EAR	C	3	4	SCRI_RS_167842	3H	23.1	-0.608102	3.25348e-05	0.0172157
EAR	C	3	4	SCRI_RS_211943	3H	39.6	1.06989	0.000242018	0.00848045
EAR	C	3	4	SCRI_RS_154973	3H	40.7	-0.816793	4.27005e-14	0.232873
EAR	C	3	4	BOPA2_12_31475	3H	44.8	-0.438329	0.000116191	0.269658
EAR	C	3	4	BOPA2_12_31011	3H	51.6	-0.654362	1.13417e-10	0.188772
EAR	C	3	4	BOPA1_2934_1076	3H	51.8	0.462248	5.15569e-05	0.0592274
EAR	C	3	4	SCRI_RS_154178	4H	18.5	-0.256416	4.1155e-06	0.0119486
EAR	C	3	4	BOPA2_12_30539	4H	99.7	0.721737	0.000968842	0.00539939
EAR	C	3	4	BOPA2_12_30167	5H	17.6	-0.306913	0.000618323	0.0007454
EAR	C	3	4	SCRI_RS_161471	5H	125.8	-0.750302	1.93688e-28	0.0492139
EAR	C	3	4	BOPA2_12_30939	6H	69.3	0.269669	0.000228628	0.0020577
EAR	C	3	4	BOPA2_12_30895	7H	34.3	-0.368802	1.39125e-09	0.0279633
EAR	C	3	4	BOPA1_151_730	7H	71	-0.265807	0.000219503	0.00473217
EAR	C	3	5	BOPA1_3201_603	1H	87	-0.358352	7.0327e-08	0.00958168
EAR	C	3	5	SCRI_RS_219889	1H	103.8	0.269009	0.000558018	0.000624401
EAR	C	3	5	SCRI_RS_231725	2H	57.7	0.271794	0.00012905	0.00386346
EAR	C	3	5	SCRI_RS_167842	3H	23.1	-0.564642	5.89817e-05	0.0177694
EAR	C	3	5	SCRI_RS_154973	3H	40.7	-0.756347	4.31218e-15	0.25433
EAR	C	3	5	BOPA2_12_31475	3H	44.8	-0.55835	1.48687e-07	0.273318
EAR	C	3	5	BOPA2_12_31011	3H	51.6	-0.318489	5.14236e-05	0.168955
EAR	C	3	5	SCRI_RS_127657	4H	21.2	-0.203271	0.000186989	0.00452138
EAR	C	3	5	SCRI_RS_161471	5H	125.8	-0.80061	9.31204e-30	0.0476839
EAR	C	3	5	BOPA1_407_259	5H	134.7	0.691889	3.7705e-05	0.00511618
EAR	C	3	5	BOPA2_12_30895	7H	34.3	-0.397076	1.19432e-10	0.0318328
EAR	C	3	5	BOPA2_12_30344	7H	69.3	-0.346371	1.10413e-05	0.010258
EAR	C	3	5	BOPA2_12_30166	7H	137.3	0.299126	0.000947688	0.00413689
EAR	C	4	1	BOPA1_3201_603	1H	87	-0.315703	2.46279e-07	0.0119553
EAR	C	4	1	SCRI_RS_196910	1H	117.8	0.587592	0.000387391	0.00946107
EAR	C	4	1	SCRI_RS_136969	2H	127.3	-0.524622	2.49797e-05	0.0052089
EAR	C	4	1	SCRI_RS_231185	3H	39.4	0.966842	3.79371e-06	0.00448816
EAR	C	4	1	SCRI_RS_154973	3H	40.7	-1.09221	4.77883e-36	0.250029
EAR	C	4	1	SCRI_RS_218235	3H	46.2	-0.380563	7.18162e-05	0.235843
EAR	C	4	1	BOPA2_12_31011	3H	51.6	-0.558133	3.84602e-08	0.177727
EAR	C	4	1	BOPA1_2934_1076	3H	51.8	0.445585	0.000115464	0.0637892
EAR	C	4	1	BOPA1_3026_1011	4H	3.5	-0.223476	0.000150582	0.00949212
EAR	C	4	1	SCRI_RS_24549	5H	119.4	-0.833366	4.42712e-05	0.0257422
EAR	C	4	1	SCRI_RS_161471	5H	125.8	-0.541305	2.05005e-16	0.0444804
EAR	C	4	1	BOPA2_12_30895	7H	34.3	-0.378949	3.24258e-10	0.0327427
EAR	C	4	1	BOPA1_151_730	7H	71	-0.296801	3.20917e-05	0.00892955
EAR	C	4	2	BOPA1_2881_935	1H	81.7	-0.343299	2.31262e-09	0.01703
EAR	C	4	2	BOPA2_12_10905	1H	106.2	0.528255	0.00035226	0.00233232
EAR	C	4	2	BOPA1_4280_295	2H	59.1	0.24441	0.00074481	0.000270088
EAR	C	4	2	BOPA1_3840_348	2H	133.3	-0.206057	0.000210215	0.00213924
EAR	C	4	2	SCRI_RS_231185	3H	39.4	0.837874	0.000115083	0.00490281
EAR	C	4	2	SCRI_RS_154973	3H	40.7	-0.845175	9.72277e-15	0.254399
EAR	C	4	2	BOPA2_12_31475	3H	44.8	-0.634422	1.2112e-08	0.301846
EAR	C	4	2	BOPA1_4453_422	3H	52.6	-0.385259	1.88353e-05	0.141704
EAR	C	4	2	SCRI_RS_127657	4H	21.2	-0.263329	2.22615e-06	0.0100235
EAR	C	4	2	SCRI_RS_1501	5H	120.1	-0.376479	1.90842e-06	0.0513171
EAR	C	4	2	SCRI_RS_161471	5H	125.8	-0.361469	5.11727e-05	0.0479186
EAR	C	4	2	SCRI_RS_150815	7H	27.6	-0.36786	2.18513e-10	0.0292137
EAR	C	4	2	BOPA2_12_30344	7H	69.3	-0.363935	2.6778e-06	0.00899116
EAR	C	4	2	SCRI_RS_150955	7H	116.1	0.264752	6.27626e-06	0.00974193
EAR	C	4	3	BOPA1_3201_603	1H	87	-0.30508	1.43442e-06	0.0124253
EAR	C	4	3	SCRI_RS_188255	2H	59.1	0.617405	0.000310011	0.00575704
EAR	C	4	3	SCRI_RS_188579	2H	135.6	-0.364901	0.0006228	0.00503211
EAR	C	4	3	SCRI_RS_167842	3H	23.1	-0.519887	0.000178658	0.019837
EAR	C	4	3	SCRI_RS_154973	3H	40.7	-0.908168	6.13203e-30	0.23475
EAR	C	4	3	BOPA1_6354_1193	3H	46.2	-0.511228	1.37961e-06	0.186096
EAR	C	4	3	BOPA2_12_31011	3H	51.6	-0.397289	4.54196e-07	0.175661
EAR	C	4	3	SCRI_RS_127657	4H	21.2	-0.196674	0.0003263	0.00542664
EAR	C	4	3	SCRI_RS_11368	5H	87.5	-0.81889	0.000948548	0.000699787
EAR	C	4	3	SCRI_RS_8256	5H	114	-0.57236	0.000128544	0.0111396
EAR	C	4	3	SCRI_RS_161471	5H	125.8	-0.593147	2.78437e-18	0.0390747
EAR	C	4	3	BOPA2_12_30894	7H	34.2	-0.458033	2.93068e-12	0.0364589
EAR	C	4	3	BOPA2_12_30563	7H	70.5	-0.284533	2.12148e-05	0.0112165
EAR	C	4	4	BOPA1_2881_935	1H	81.7	-0.256867	2.15351e-05	0.0161596
EAR	C	4	4	SCRI_RS_167842	3H	23.1	-0.539439	0.000126122	0.0167669
EAR	C	4	4	SCRI_RS_211943	3H	39.6	0.937219	0.000484747	0.00661651
EAR	C	4	4	SCRI_RS_154973	3H	40.7	-0.901121	1.41244e-26	0.215835
EAR	C	4	4	BOPA1_6354_1193	3H	46.2	-0.387618	0.000325997	0.168195
EAR	C	4	4	BOPA2_12_20574	3H	49.3	-0.411571	1.70792e-06	0.201536
EAR	C	4	4	SCRI_RS_127657	4H	21.2	-0.216978	9.35594e-05	0.00587579
EAR	C	4	4	SCRI_RS_196673	5H	115.3	-0.376749	4.24437e-05	0.0294268
EAR	C	4	4	SCRI_RS_161471	5H	125.8	-0.623603	1.03828e-18	0.0596207
EAR	C	4	4	BOPA2_12_30894	7H	34.2	-0.354501	5.60709e-08	0.0194781
EAR	C	4	4	BOPA1_1337_638	7H	70.2	-0.231454	0.000241065	0.00588928
EAR	C	4	4	BOPA2_12_20241	7H	131	0.204046	0.00030891	0.0155747
EAR	C	4	5	BOPA1_3201_603	1H	87	-0.283148	9.69434e-06	0.00795439
EAR	C	4	5	SCRI_RS_207416	1H	126	0.29668	7.70608e-06	0.0027627
EAR	C	4	5	SCRI_RS_136969	2H	127.3	-0.444867	0.000651496	0.00304948
EAR	C	4	5	SCRI_RS_167842	3H	23.1	-0.570806	7.9845e-05	0.0195539
EAR	C	4	5	SCRI_RS_227903	3H	39.5	0.896908	5.34101e-05	0.00122175
EAR	C	4	5	SCRI_RS_154973	3H	40.7	-0.930795	1.83242e-17	0.240969
EAR	C	4	5	BOPA2_12_31475	3H	44.8	-0.425243	0.000104097	0.259009
EAR	C	4	5	BOPA2_12_31011	3H	51.6	-0.399274	5.7013e-07	0.178623
EAR	C	4	5	SCRI_RS_127657	4H	21.2	-0.214509	0.000125977	0.00658819
EAR	C	4	5	BOPA1_ABC14350_1_2_242	5H	106.6	-0.494132	5.14629e-05	0.0152834
EAR	C	4	5	SCRI_RS_161471	5H	125.8	-0.621654	1.24888e-19	0.0483546
EAR	C	4	5	SCRI_RS_128218	6H	101.3	0.719468	0.000738272	0.0104284
EAR	C	4	5	BOPA2_12_30894	7H	34.2	-0.422522	7.08838e-11	0.0320544
EAR	C	4	5	SCRI_RS_157035	7H	71.5	-0.271335	9.25418e-06	0.0149009
EAR	C	5	1	BOPA1_2881_935	1H	81.7	-0.362918	2.53481e-10	0.0187253
EAR	C	5	1	BOPA1_411_495	2H	55.5	-0.358046	0.000542064	0.000182039
EAR	C	5	1	SCRI_RS_144776	2H	59.5	0.490679	7.16945e-07	0.00226522
EAR	C	5	1	SCRI_RS_167842	3H	23.1	-0.553798	7.52073e-05	0.0158299
EAR	C	5	1	SCRI_RS_154973	3H	40.7	-0.856869	8.97254e-26	0.27027
EAR	C	5	1	SCRI_RS_200297	3H	46.2	-0.502945	1.97395e-06	0.254037
EAR	C	5	1	BOPA2_12_30809	3H	49.3	-0.34156	0.000114841	0.210168
EAR	C	5	1	SCRI_RS_162743	4H	20.9	-0.229155	1.34632e-05	0.0107806
EAR	C	5	1	SCRI_RS_196673	5H	115.3	-0.396461	1.09019e-05	0.0221432
EAR	C	5	1	SCRI_RS_161471	5H	125.8	-0.558214	5.36897e-16	0.052882
EAR	C	5	1	BOPA2_12_30894	7H	34.2	-0.40194	1.95606e-10	0.0293754
EAR	C	5	1	BOPA2_12_30344	7H	69.3	-0.286749	0.00013935	0.00724343
EAR	C	5	1	BOPA2_12_21328	7H	132.2	0.260112	0.000134316	0.015442
EAR	C	5	2	BOPA1_3201_603	1H	87	-0.2533	4.63819e-05	0.00749877
EAR	C	5	2	BOPA1_4280_295	2H	59.1	0.308166	2.60662e-05	0.000829416
EAR	C	5	2	SCRI_RS_167842	3H	23.1	-0.616345	1.66222e-05	0.0167647
EAR	C	5	2	SCRI_RS_154973	3H	40.7	-0.735106	1.89008e-14	0.242143
EAR	C	5	2	BOPA2_12_31475	3H	44.8	-0.435084	0.000119764	0.276314
EAR	C	5	2	BOPA1_3892_2472	3H	49.3	-0.470071	3.89897e-08	0.218149
EAR	C	5	2	SCRI_RS_149566	3H	97.8	0.413058	0.000247523	0.00156439
EAR	C	5	2	SCRI_RS_164290	3H	104.3	-0.375149	2.33222e-06	0.000845083
EAR	C	5	2	SCRI_RS_154178	4H	18.5	-0.230493	2.31311e-05	0.00704488
EAR	C	5	2	SCRI_RS_216814	5H	41.2	-0.444018	4.0939e-05	0.00156263
EAR	C	5	2	SCRI_RS_162933	5H	115.3	-0.396027	7.18942e-05	0.0220538
EAR	C	5	2	SCRI_RS_161471	5H	125.8	-0.57636	1.66814e-16	0.0399511
EAR	C	5	2	BOPA2_12_30894	7H	34.2	-0.405022	1.82412e-10	0.0348708
EAR	C	5	2	BOPA1_1337_638	7H	70.2	-0.259218	2.6987e-05	0.00892821
EAR	C	5	2	SCRI_RS_150955	7H	116.1	0.201014	0.00052003	0.00956058
EAR	C	5	3	BOPA1_3201_603	1H	87	-0.299525	1.82942e-06	0.0136264
EAR	C	5	3	SCRI_RS_227903	3H	39.5	1.00873	2.38216e-06	0.00312655
EAR	C	5	3	SCRI_RS_154973	3H	40.7	-0.985574	1.64173e-30	0.218595
EAR	C	5	3	BOPA2_12_30064	3H	45.4	-0.470234	0.000227174	0.0333249
EAR	C	5	3	BOPA1_6354_1193	3H	46.2	-0.452112	1.05992e-05	0.180672
EAR	C	5	3	BOPA1_921_414	3H	49.3	-0.49108	1.41407e-06	0.132627
EAR	C	5	3	SCRI_RS_12719	4H	19.9	-0.180212	0.000696259	0.00647173
EAR	C	5	3	SCRI_RS_151735	4H	51.9	0.764397	0.000121678	0.00807757
EAR	C	5	3	SCRI_RS_11368	5H	87.5	-1.3416	4.86486e-07	0.00244191
EAR	C	5	3	SCRI_RS_162590	5H	118.8	-0.307422	0.000186547	0.0278182
EAR	C	5	3	BOPA1_3696_2238	5H	122.6	-0.44567	7.38866e-09	0.0535156
EAR	C	5	3	SCRI_RS_17542	6H	119.3	0.309245	5.32022e-05	0.00973499
EAR	C	5	3	SCRI_RS_179937	7H	37.6	-0.310487	1.86377e-07	0.0238417
EAR	C	5	3	SCRI_RS_157035	7H	71.5	-0.322224	2.2573e-07	0.010022
EAR	C	5	3	SCRI_RS_150955	7H	116.1	0.237846	5.7632e-05	0.00810196
EAR	C	5	4	SCRI_RS_125339	1H	80.2	-0.312082	1.44103e-07	0.0184229
EAR	C	5	4	SCRI_RS_166469	1H	128.3	0.317203	0.000740401	0.00784479
EAR	C	5	4	SCRI_RS_185710	2H	58.1	0.213238	0.000191473	0.0013012
EAR	C	5	4	SCRI_RS_136969	2H	127.3	-0.439648	0.000720892	0.00429259
EAR	C	5	4	SCRI_RS_154973	3H	40.7	-0.724784	7.26774e-12	0.231872
EAR	C	5	4	BOPA2_12_31475	3H	44.8	-0.585327	5.88593e-07	0.271339
EAR	C	5	4	BOPA2_12_31011	3H	51.6	-0.347237	1.93706e-05	0.174127
EAR	C	5	4	SCRI_RS_162743	4H	20.9	-0.244741	1.1801e-05	0.00652804
EAR	C	5	4	SCRI_RS_1501	5H	120.1	-0.304813	0.000151247	0.05632
EAR	C	5	4	SCRI_RS_161471	5H	125.8	-0.463108	5.77971e-07	0.0493807
EAR	C	5	4	BOPA2_12_30895	7H	34.3	-0.408376	2.3776e-11	0.034302
EAR	C	5	4	BOPA2_12_30344	7H	69.3	-0.321879	5.49379e-05	0.00748875
EAR	C	5	4	SCRI_RS_193197	7H	91.8	-0.253849	0.000967507	0.00219699
EAR	C	5	4	SCRI_RS_150955	7H	116.1	0.289613	4.30698e-06	0.00703366
EAR	C	5	5	BOPA1_3201_603	1H	87	-0.341669	1.81101e-07	0.0100794
EAR	C	5	5	SCRI_RS_219889	1H	103.8	0.324107	4.63566e-05	0.00196352
EAR	C	5	5	BOPA1_7655_579	2H	135.6	-0.51868	0.0003266	0.00299506
EAR	C	5	5	SCRI_RS_167842	3H	23.1	-0.449637	0.000789087	0.0256211
EAR	C	5	5	SCRI_RS_154973	3H	40.7	-0.759843	1.111e-14	0.234587
EAR	C	5	5	BOPA2_12_31475	3H	44.8	-0.729377	4.25964e-14	0.262532
EAR	C	5	5	SCRI_RS_127657	4H	21.2	-0.20093	0.000276624	0.00770197
EAR	C	5	5	SCRI_RS_206982	5H	115.3	-0.262515	9.02268e-05	0.0383748
EAR	C	5	5	SCRI_RS_161471	5H	125.8	-0.544838	6.56431e-12	0.0508568
EAR	C	5	5	SCRI_RS_17542	6H	119.3	0.279854	0.000260889	0.00585516
EAR	C	5	5	BOPA2_12_30894	7H	34.2	-0.446697	8.21058e-12	0.0307312
EAR	C	5	5	SCRI_RS_127143	7H	71	1.06598	0.000480449	0.0114606
EAR	C	5	5	SCRI_RS_14173	7H	71	-1.40393	6.44193e-06	0.0151497
EAR	C	5	5	SCRI_RS_150955	7H	116.1	0.211687	0.000317028	0.00514085
EAR	C	6	1	SCRI_RS_125339	1H	80.2	-0.267123	7.41636e-06	0.00796992
EAR	C	6	1	SCRI_RS_136969	2H	127.3	-0.530204	3.66489e-05	0.00754868
EAR	C	6	1	SCRI_RS_167842	3H	23.1	-0.612764	2.88308e-05	0.0195356
EAR	C	6	1	SCRI_RS_154973	3H	40.7	-0.683282	3.2675e-11	0.233996
EAR	C	6	1	BOPA2_12_31475	3H	44.8	-0.523273	3.12436e-06	0.255034
EAR	C	6	1	BOPA2_12_31011	3H	51.6	-0.383967	3.14909e-06	0.178657
EAR	C	6	1	SCRI_RS_154178	4H	18.5	-0.239637	1.98364e-05	0.00725931
EAR	C	6	1	BOPA1_1697_636	5H	122.4	-0.345756	0.000122369	0.0511463
EAR	C	6	1	SCRI_RS_161471	5H	125.8	-0.469856	2.06802e-07	0.0506777
EAR	C	6	1	BOPA2_12_30894	7H	34.2	-0.433936	1.83664e-11	0.0341999
EAR	C	6	1	SCRI_RS_14173	7H	71	-0.224019	0.000287914	0.00979086
EAR	C	6	1	BOPA2_12_21328	7H	132.2	0.242957	0.000603569	0.0170082
EAR	C	6	2	BOPA1_3201_603	1H	87	-0.300205	8.48782e-07	0.0106207
EAR	C	6	2	SCRI_RS_137710	2H	59.5	0.221647	0.00042093	0.00301357
EAR	C	6	2	SCRI_RS_136969	2H	127.3	-0.411553	0.000676507	0.00309188
EAR	C	6	2	SCRI_RS_167842	3H	23.1	-0.583105	2.64656e-05	0.0159732
EAR	C	6	2	SCRI_RS_115969	3H	37.7	0.368532	0.00034298	0.151178
EAR	C	6	2	SCRI_RS_227903	3H	39.5	0.90005	1.57577e-05	0.000305075
EAR	C	6	2	SCRI_RS_154973	3H	40.7	-1.20671	3.35868e-21	0.236092
EAR	C	6	2	BOPA2_12_31475	3H	44.8	-0.447836	3.99086e-05	0.253925
EAR	C	6	2	BOPA1_921_414	3H	49.3	-0.451384	1.78175e-05	0.138572
EAR	C	6	2	SCRI_RS_127657	4H	21.2	-0.23695	1.18022e-05	0.0114909
EAR	C	6	2	SCRI_RS_237950	5H	107.6	-0.283488	0.000636539	0.0320602
EAR	C	6	2	SCRI_RS_161471	5H	125.8	-0.705328	1.01182e-23	0.0564715
EAR	C	6	2	BOPA2_12_10333	5H	137.5	0.861858	5.46415e-06	0.00754039
EAR	C	6	2	BOPA2_12_30895	7H	34.3	-0.363913	3.23272e-09	0.03056
EAR	C	6	2	BOPA1_151_730	7H	71	-0.330558	4.42513e-06	0.00703239
EAR	C	6	2	SCRI_RS_140746	7H	120.4	0.267308	2.63897e-05	0.0142796
EAR	C	6	3	BOPA1_2881_935	1H	81.7	-0.319913	6.82733e-08	0.0220687
EAR	C	6	3	SCRI_RS_196910	1H	117.8	0.796252	7.32067e-06	0.00417973
EAR	C	6	3	SCRI_RS_137710	2H	59.5	0.25357	6.11694e-05	0.00486154
EAR	C	6	3	BOPA1_3206_670	2H	94.5	-0.214203	0.000897497	0.00395598
EAR	C	6	3	SCRI_RS_167842	3H	23.1	-0.517457	0.000255142	0.021249
EAR	C	6	3	SCRI_RS_154973	3H	40.7	-0.695534	1.83041e-12	0.228552
EAR	C	6	3	BOPA2_12_31475	3H	44.8	-0.531594	2.18873e-06	0.26808
EAR	C	6	3	BOPA1_6354_1193	3H	46.2	-0.542901	8.85442e-07	0.191225
EAR	C	6	3	SCRI_RS_127657	4H	21.2	-0.24631	1.27958e-05	0.00868799
EAR	C	6	3	SCRI_RS_236583	5H	115.3	-0.261398	9.66259e-05	0.0474426
EAR	C	6	3	SCRI_RS_161471	5H	125.8	-0.453018	7.74848e-09	0.0492354
EAR	C	6	3	BOPA2_12_30894	7H	34.2	-0.399335	5.59395e-10	0.0323566
EAR	C	6	3	BOPA2_12_30344	7H	69.3	-0.273997	0.000365397	0.00574729
EAR	C	6	3	SCRI_RS_154003	7H	121.8	0.249178	6.12577e-05	0.0117869
EAR	C	6	4	SCRI_RS_125339	1H	80.2	-0.302139	1.57598e-07	0.0214894
EAR	C	6	4	SCRI_RS_166469	1H	128.3	0.416659	5.13222e-06	0.00851742
EAR	C	6	4	SCRI_RS_154973	3H	40.7	-0.782829	6.63132e-15	0.24878
EAR	C	6	4	BOPA2_12_31475	3H	44.8	-0.547834	7.82593e-07	0.290891
EAR	C	6	4	BOPA2_12_31011	3H	51.6	-0.330386	1.72319e-05	0.195101
EAR	C	6	4	SCRI_RS_151735	4H	51.9	0.666286	0.000710098	0.0100016
EAR	C	6	4	BOPA2_12_30167	5H	17.6	-0.305819	0.000678861	0.00149982
EAR	C	6	4	SCRI_RS_11368	5H	87.5	-1.03196	0.000161323	0.00163739
EAR	C	6	4	SCRI_RS_1501	5H	120.1	-0.31074	6.5102e-05	0.0480371
EAR	C	6	4	SCRI_RS_161471	5H	125.8	-0.420657	2.85704e-06	0.0416936
EAR	C	6	4	SCRI_RS_9648	6H	119	0.647428	0.000166065	0.0103767
EAR	C	6	4	BOPA2_12_30895	7H	34.3	-0.397587	7.9007e-11	0.0294022
EAR	C	6	4	BOPA2_12_30344	7H	69.3	-0.308724	6.29395e-05	0.00813965
EAR	C	6	4	SCRI_RS_150955	7H	116.1	0.268548	4.34572e-06	0.0121126
EAR	C	6	5	BOPA1_3201_603	1H	87	-0.398297	1.429e-09	0.0123745
EAR	C	6	5	SCRI_RS_219889	1H	103.8	0.298179	0.000165453	0.000801044
EAR	C	6	5	SCRI_RS_231185	3H	39.4	0.883173	0.000135653	0.00369939
EAR	C	6	5	SCRI_RS_154973	3H	40.7	-0.901516	4.15351e-16	0.247954
EAR	C	6	5	BOPA2_12_31475	3H	44.8	-0.416314	0.000234812	0.274129
EAR	C	6	5	BOPA2_12_31011	3H	51.6	-0.383689	6.64354e-07	0.170459
EAR	C	6	5	SCRI_RS_154178	4H	18.5	-0.235957	2.62039e-05	0.00771161
EAR	C	6	5	SCRI_RS_109600	4H	58.4	0.742377	0.000705503	0.00502073
EAR	C	6	5	BOPA2_12_30539	4H	99.7	0.990426	5.03013e-05	0.00579331
EAR	C	6	5	SCRI_RS_11368	5H	87.5	-1.09194	2.90955e-05	0.00175864
EAR	C	6	5	SCRI_RS_161471	5H	125.8	-0.699681	1.15528e-23	0.0413508
EAR	C	6	5	BOPA1_407_259	5H	134.7	0.575864	0.000367253	0.00270188
EAR	C	6	5	SCRI_RS_155688	5H	144.7	0.703062	0.000741033	8.20493e-05
EAR	C	6	5	BOPA1_1213_1959	7H	37.6	-0.438344	3.81779e-11	0.0210101
EAR	C	6	5	BOPA1_1337_638	7H	70.2	-0.267353	1.77169e-05	0.010397
EAR	C	7	1	SCRI_RS_125339	1H	80.2	-0.352308	3.20293e-09	0.0167132
EAR	C	7	1	SCRI_RS_219889	1H	103.8	0.30878	0.000132415	0.000936629
EAR	C	7	1	SCRI_RS_188255	2H	59.1	0.590634	0.000703418	0.00475221
EAR	C	7	1	SCRI_RS_167842	3H	23.1	-0.626115	1.54229e-05	0.0169749
EAR	C	7	1	SCRI_RS_154973	3H	40.7	-0.730179	7.00555e-13	0.230379
EAR	C	7	1	BOPA2_12_31475	3H	44.8	-0.527728	1.15051e-06	0.259204
EAR	C	7	1	BOPA1_4453_422	3H	52.6	-0.449843	1.03606e-06	0.129837
EAR	C	7	1	SCRI_RS_162743	4H	20.9	-0.23467	1.76427e-05	0.0102257
EAR	C	7	1	SCRI_RS_236583	5H	115.3	-0.293587	1.63303e-05	0.049784
EAR	C	7	1	SCRI_RS_161471	5H	125.8	-0.596206	2.51234e-13	0.0660981
EAR	C	7	1	SCRI_RS_218152	6H	100.4	0.225586	0.00095652	0.00398763
EAR	C	7	1	BOPA1_1213_1959	7H	37.6	-0.495335	2.33025e-13	0.0215804
EAR	C	7	2	SCRI_RS_125339	1H	80.2	-0.288712	1.53314e-06	0.0166368
EAR	C	7	2	BOPA2_12_10905	1H	106.2	0.51585	0.000408034	0.00400753
EAR	C	7	2	SCRI_RS_136969	2H	127.3	-0.467523	0.000303313	0.00490309
EAR	C	7	2	SCRI_RS_231185	3H	39.4	1.02647	5.79309e-06	0.00646602
EAR	C	7	2	SCRI_RS_154973	3H	40.7	-0.971029	5.49097e-26	0.22892
EAR	C	7	2	SCRI_RS_218235	3H	46.2	-0.506977	4.96323e-07	0.231794
EAR	C	7	2	BOPA2_12_31011	3H	51.6	-0.287819	0.000640061	0.170437
EAR	C	7	2	SCRI_RS_154178	4H	18.5	-0.226519	6.3944e-05	0.00852838
EAR	C	7	2	SCRI_RS_193529	5H	122.6	-0.567388	1.73594e-21	0.0466364
EAR	C	7	2	SCRI_RS_9648	6H	119	0.546119	0.000796117	0.0143567
EAR	C	7	2	SCRI_RS_179937	7H	37.6	-0.341908	1.94478e-08	0.021978
EAR	C	7	2	BOPA2_12_30344	7H	69.3	-0.369418	3.98014e-06	0.00907782
EAR	C	7	2	SCRI_RS_150955	7H	116.1	0.222891	0.000194995	0.00433153
EAR	C	7	3	BOPA1_2881_935	1H	81.7	-0.286448	6.13186e-07	0.0135588
EAR	C	7	3	SCRI_RS_107754	2H	60.7	0.433739	0.000366725	0.000638787
EAR	C	7	3	BOPA2_12_30636	2H	114	-0.234134	0.000206996	0.00620593
EAR	C	7	3	SCRI_RS_167842	3H	23.1	-0.544169	0.000111856	0.0183668
EAR	C	7	3	SCRI_RS_231185	3H	39.4	0.7696	0.000431301	0.00293561
EAR	C	7	3	SCRI_RS_154973	3H	40.7	-0.843959	9.27505e-15	0.247192
EAR	C	7	3	BOPA2_12_31475	3H	44.8	-0.444913	8.39907e-05	0.281102
EAR	C	7	3	BOPA2_12_31011	3H	51.6	-0.321856	5.98839e-05	0.200138
EAR	C	7	3	SCRI_RS_127657	4H	21.2	-0.296486	3.97013e-08	0.0132811
EAR	C	7	3	SCRI_RS_196673	5H	115.3	-0.356053	0.00016617	0.0325398
EAR	C	7	3	SCRI_RS_193529	5H	122.6	-0.342813	2.75568e-07	0.0502334
EAR	C	7	3	SCRI_RS_201831	5H	135.8	-0.397854	0.000508913	0.00485264
EAR	C	7	3	BOPA2_12_30894	7H	34.2	-0.368652	4.13548e-09	0.0324227
EAR	C	7	3	BOPA2_12_30213	7H	73.6	-0.29655	0.000152963	0.00220945
EAR	C	7	3	SCRI_RS_140746	7H	120.4	0.270245	1.06845e-05	0.0184976
EAR	C	7	4	BOPA1_2881_935	1H	81.7	-0.308996	1.87425e-07	0.0184708
EAR	C	7	4	SCRI_RS_188255	2H	59.1	0.634203	0.00041301	0.00591651
EAR	C	7	4	SCRI_RS_167842	3H	23.1	-0.621697	1.27906e-05	0.0218499
EAR	C	7	4	SCRI_RS_227903	3H	39.5	0.717393	0.000417966	3.13943e-06
EAR	C	7	4	SCRI_RS_154973	3H	40.7	-0.995665	4.99938e-29	0.265286
EAR	C	7	4	SCRI_RS_218235	3H	46.2	-0.429699	7.23165e-06	0.245062
EAR	C	7	4	BOPA2_12_31011	3H	51.6	-0.27948	0.000527073	0.178385
EAR	C	7	4	SCRI_RS_161471	5H	125.8	-0.647764	1.09512e-22	0.0417405
EAR	C	7	4	BOPA2_12_30894	7H	34.2	-0.40773	4.69429e-10	0.0336175
EAR	C	7	4	BOPA2_12_30563	7H	70.5	-0.294118	9.78169e-06	0.0146935
EAR	C	7	5	BOPA1_3201_603	1H	87	-0.318736	4.81482e-07	0.0128099
EAR	C	7	5	SCRI_RS_166469	1H	128.3	0.354547	0.000117763	0.0117034
EAR	C	7	5	BOPA1_3214_945	2H	58.8	0.270869	0.000210227	0.00490858
EAR	C	7	5	SCRI_RS_154973	3H	40.7	-0.559958	1.77041e-07	0.224716
EAR	C	7	5	SCRI_RS_146425	3H	43.1	-0.412153	0.000826218	0.221647
EAR	C	7	5	BOPA2_12_31475	3H	44.8	-0.460574	4.17128e-05	0.264151
EAR	C	7	5	BOPA1_4453_422	3H	52.6	-0.455631	9.16467e-07	0.128649
EAR	C	7	5	SCRI_RS_162743	4H	20.9	-0.194035	0.000376641	0.00683874
EAR	C	7	5	SCRI_RS_161471	5H	125.8	-0.707207	1.17436e-25	0.0513518
EAR	C	7	5	BOPA2_12_30895	7H	34.3	-0.389811	3.23186e-10	0.0285725
EAR	C	7	5	BOPA2_12_30344	7H	69.3	-0.388677	1.24937e-06	0.0151357
EAR	C	7	5	SCRI_RS_150955	7H	116.1	0.242059	3.73742e-05	0.00805667
EAR	C	8	1	SCRI_RS_125339	1H	80.2	-0.321228	9.51923e-08	0.0219357
EAR	C	8	1	SCRI_RS_137710	2H	59.5	0.261669	5.62936e-05	0.0032752
EAR	C	8	1	SCRI_RS_167842	3H	23.1	-0.507614	0.000429107	0.0146826
EAR	C	8	1	SCRI_RS_154973	3H	40.7	-0.820337	3.98892e-16	0.249618
EAR	C	8	1	BOPA2_12_31475	3H	44.8	-0.436825	0.000177537	0.263959
EAR	C	8	1	BOPA1_3892_2472	3H	49.3	-0.343205	8.63382e-05	0.190854
EAR	C	8	1	SCRI_RS_162743	4H	20.9	-0.208939	0.000192934	0.0047103
EAR	C	8	1	SCRI_RS_133674	5H	41.2	-0.369682	0.000511365	0.00127988
EAR	C	8	1	SCRI_RS_196673	5H	115.3	-0.351747	0.000258063	0.0214617
EAR	C	8	1	SCRI_RS_161471	5H	125.8	-0.627166	1.4536e-18	0.0440184
EAR	C	8	1	BOPA2_12_30894	7H	34.2	-0.361496	5.15559e-08	0.0217467
EAR	C	8	1	SCRI_RS_204144	7H	71	-0.259853	2.88953e-05	0.0113333
EAR	C	8	2	BOPA1_2881_935	1H	81.7	-0.207213	0.00032849	0.00872001
EAR	C	8	2	SCRI_RS_184218	2H	59.1	0.382286	0.000967662	0.00475013
EAR	C	8	2	SCRI_RS_106163	2H	129.7	-0.221841	9.30802e-05	0.000485653
EAR	C	8	2	SCRI_RS_211943	3H	39.6	1.0888	3.2511e-05	0.00826578
EAR	C	8	2	SCRI_RS_154973	3H	40.7	-1.00003	3.72253e-35	0.250431
EAR	C	8	2	BOPA1_6354_1193	3H	46.2	-0.52765	3.37256e-07	0.201511
EAR	C	8	2	BOPA1_3892_2472	3H	49.3	-0.40963	2.50689e-07	0.214463
EAR	C	8	2	SCRI_RS_127657	4H	21.2	-0.229594	2.27446e-05	0.0084112
EAR	C	8	2	BOPA2_12_11112	4H	45.7	1.2011	0.000704265	0.00372992
EAR	C	8	2	SCRI_RS_8256	5H	114	-0.587389	7.72411e-05	0.00959248
EAR	C	8	2	SCRI_RS_161471	5H	125.8	-0.650105	2.77916e-22	0.0432097
EAR	C	8	2	BOPA2_12_30894	7H	34.2	-0.441362	4.28347e-12	0.0376366
EAR	C	8	2	BOPA2_12_30335	7H	89.5	-0.258754	5.90455e-05	0.000385651
EAR	C	8	2	SCRI_RS_150955	7H	116.1	0.280879	3.63131e-06	0.00883505
EAR	C	8	3	BOPA1_2881_935	1H	81.7	-0.301131	3.04115e-07	0.0198416
EAR	C	8	3	BOPA1_4280_295	2H	59.1	0.264491	0.000328469	0.000805724
EAR	C	8	3	SCRI_RS_167842	3H	23.1	-0.622132	2.17651e-05	0.0131064
EAR	C	8	3	SCRI_RS_154973	3H	40.7	-0.85553	4.79176e-25	0.236359
EAR	C	8	3	BOPA1_6354_1193	3H	46.2	-0.462263	1.58989e-05	0.18781
EAR	C	8	3	BOPA2_12_20574	3H	49.3	-0.416612	8.01579e-07	0.203277
EAR	C	8	3	SCRI_RS_154178	4H	18.5	-0.196839	0.000425136	0.00830006
EAR	C	8	3	SCRI_RS_162933	5H	115.3	-0.37727	0.00010493	0.0209049
EAR	C	8	3	SCRI_RS_161471	5H	125.8	-0.576173	4.304e-16	0.0517317
EAR	C	8	3	BOPA2_12_30894	7H	34.2	-0.421447	5.78647e-11	0.0355892
EAR	C	8	3	BOPA2_12_30563	7H	70.5	-0.252304	0.000126889	0.00947497
EAR	C	8	3	SCRI_RS_168479	7H	140.7	0.293849	0.000154024	0.0144174
EAR	C	8	4	BOPA1_2881_935	1H	81.7	-0.289201	6.73843e-07	0.0152843
EAR	C	8	4	SCRI_RS_207416	1H	126	0.240355	0.00018195	0.000711868
EAR	C	8	4	SCRI_RS_135112	2H	88.5	-0.296942	0.000244016	0.00239866
EAR	C	8	4	SCRI_RS_167842	3H	23.1	-0.631879	6.36267e-06	0.0241295
EAR	C	8	4	SCRI_RS_231185	3H	39.4	1.00263	6.94992e-06	0.00496083
EAR	C	8	4	SCRI_RS_154973	3H	40.7	-0.876207	9.92997e-17	0.23858
EAR	C	8	4	BOPA2_12_31475	3H	44.8	-0.413325	8.91323e-05	0.269212
EAR	C	8	4	BOPA1_4453_422	3H	52.6	-0.475981	1.27882e-07	0.143524
EAR	C	8	4	SCRI_RS_154178	4H	18.5	-0.28303	3.5635e-07	0.0119489
EAR	C	8	4	SCRI_RS_122458	5H	125.5	-0.532737	1.15876e-17	0.0510125
EAR	C	8	4	SCRI_RS_201831	5H	135.8	-0.402684	0.000574016	0.00989532
EAR	C	8	4	SCRI_RS_179937	7H	37.6	-0.395348	2.30122e-11	0.0237212
EAR	C	8	4	BOPA1_1337_638	7H	70.2	-0.271297	1.14865e-05	0.0105991
EAR	C	8	4	SCRI_RS_195908	7H	119.8	0.23619	7.36359e-05	0.0162405
EAR	C	8	5	BOPA1_3201_603	1H	87	-0.477182	1.48141e-09	0.0126548
EAR	C	8	5	BOPA1_3702_982	1H	93.7	0.327806	0.000119081	0.00025596
EAR	C	8	5	SCRI_RS_136969	2H	127.3	-0.448735	0.000360073	0.00424338
EAR	C	8	5	SCRI_RS_154973	3H	40.7	-0.719856	6.28149e-12	0.219447
EAR	C	8	5	BOPA2_12_31475	3H	44.8	-0.622883	1.16361e-07	0.263081
EAR	C	8	5	BOPA1_1977_1385	3H	51.6	-0.317953	0.000128092	0.15514
EAR	C	8	5	SCRI_RS_221130	5H	115.3	-0.357555	0.000137696	0.016803
EAR	C	8	5	SCRI_RS_161471	5H	125.8	-0.570814	1.43259e-15	0.0529863
EAR	C	8	5	SCRI_RS_155688	5H	144.7	0.656727	0.000750048	0.000245095
EAR	C	8	5	BOPA2_12_30894	7H	34.2	-0.421457	6.21402e-11	0.0324389
EAR	C	8	5	BOPA1_1337_638	7H	70.2	-0.263134	2.08193e-05	0.0101009
EAR	C	8	5	BOPA1_6470_1005	7H	121.8	0.463276	0.000197896	0.0136778
EAR	C	9	1	BOPA1_3201_603	1H	87	-0.344916	2.18145e-08	0.0122395
EAR	C	9	1	BOPA1_4136_869	2H	60.8	0.194165	0.000798714	0.00150385
EAR	C	9	1	SCRI_RS_136969	2H	127.3	-0.429308	0.000544608	0.00320657
EAR	C	9	1	SCRI_RS_154973	3H	40.7	-0.835839	2.72951e-17	0.262179
EAR	C	9	1	BOPA2_12_31475	3H	44.8	-0.519516	1.28184e-06	0.283244
EAR	C	9	1	BOPA2_12_31011	3H	51.6	-0.404088	2.12221e-07	0.190935
EAR	C	9	1	SCRI_RS_154178	4H	18.5	-0.226673	3.53985e-05	0.00658794
EAR	C	9	1	SCRI_RS_237950	5H	107.6	-0.317746	0.0001773	0.0290385
EAR	C	9	1	SCRI_RS_161471	5H	125.8	-0.568818	8.44908e-17	0.0440485
EAR	C	9	1	SCRI_RS_179937	7H	37.6	-0.358781	9.01121e-10	0.021949
EAR	C	9	1	BOPA2_12_30344	7H	69.3	-0.321268	2.77201e-05	0.00842697
EAR	C	9	2	SCRI_RS_125339	1H	80.2	-0.289279	5.97121e-07	0.0204297
EAR	C	9	2	SCRI_RS_154657	2H	59.5	0.226087	4.85773e-05	0.00136591
EAR	C	9	2	SCRI_RS_157140	2H	86.6	-0.197694	0.000404802	0.00678861
EAR	C	9	2	SCRI_RS_167842	3H	23.1	-0.617196	4.95535e-06	0.0193003
EAR	C	9	2	SCRI_RS_154973	3H	40.7	-0.544454	6.72951e-08	0.233527
EAR	C	9	2	SCRI_RS_146425	3H	43.1	-0.571257	1.05871e-06	0.221337
EAR	C	9	2	BOPA1_3892_2472	3H	49.3	-0.623321	3.19455e-10	0.206585
EAR	C	9	2	BOPA1_2934_1076	3H	51.8	0.565105	4.73246e-07	0.0588402
EAR	C	9	2	BOPA1_4453_422	3H	52.6	-0.388356	0.000197969	0.13483
EAR	C	9	2	SCRI_RS_193132	3H	104.3	-0.539414	0.000459933	0.00240156
EAR	C	9	2	SCRI_RS_162743	4H	20.9	-0.227356	1.42393e-05	0.00846223
EAR	C	9	2	SCRI_RS_122965	5H	47.7	-0.651521	0.000860111	0.00554951
EAR	C	9	2	SCRI_RS_8256	5H	114	-0.600425	1.38632e-05	0.0132757
EAR	C	9	2	SCRI_RS_161471	5H	125.8	-0.725178	2.11983e-28	0.0606501
EAR	C	9	2	BOPA2_12_30894	7H	34.2	-0.365512	5.91509e-09	0.0361759
EAR	C	9	2	BOPA1_1337_638	7H	70.2	-0.251446	2.66848e-05	0.0133118
EAR	C	9	3	BOPA1_3201_603	1H	87	-0.301471	2.5225e-06	0.00972318
EAR	C	9	3	SCRI_RS_166469	1H	128.3	0.3639	0.000148596	0.00729807
EAR	C	9	3	SCRI_RS_231725	2H	57.7	0.270623	0.00020208	0.0049867
EAR	C	9	3	SCRI_RS_123654	2H	106.8	-0.287565	0.000142349	0.00268783
EAR	C	9	3	SCRI_RS_154973	3H	40.7	-0.751858	3.95727e-14	0.237534
EAR	C	9	3	BOPA2_12_31475	3H	44.8	-0.413509	0.000624565	0.27133
EAR	C	9	3	BOPA2_12_30809	3H	49.3	-0.456856	1.01357e-06	0.208976
EAR	C	9	3	SCRI_RS_154178	4H	18.5	-0.221723	0.000101237	0.00855228
EAR	C	9	3	SCRI_RS_11368	5H	87.5	-1.09361	0.00018277	0.0038883
EAR	C	9	3	BOPA1_3696_2238	5H	122.6	-0.340119	0.000224715	0.0645212
EAR	C	9	3	SCRI_RS_161471	5H	125.8	-0.393424	3.05945e-05	0.0515777
EAR	C	9	3	BOPA2_12_30894	7H	34.2	-0.368618	1.19277e-08	0.0283871
EAR	C	9	3	BOPA2_12_30344	7H	69.3	-0.35015	8.65489e-06	0.00723008
EAR	C	9	3	BOPA1_6470_1005	7H	121.8	0.58271	4.43598e-06	0.0156357
EAR	C	9	4	SCRI_RS_125339	1H	80.2	-0.28295	1.80723e-06	0.0183528
EAR	C	9	4	SCRI_RS_219889	1H	103.8	0.261059	0.000740869	0.00117455
EAR	C	9	4	SCRI_RS_227903	3H	39.5	1.04834	5.16485e-07	0.00153208
EAR	C	9	4	SCRI_RS_154973	3H	40.7	-1.05696	2.06781e-32	0.216632
EAR	C	9	4	SCRI_RS_218235	3H	46.2	-0.417011	4.55756e-05	0.217154
EAR	C	9	4	SCRI_RS_141166	3H	51.2	-1.01005	4.35814e-07	0.158388
EAR	C	9	4	SCRI_RS_161083	3H	51.6	0.853231	2.43941e-05	0.131699
EAR	C	9	4	SCRI_RS_164290	3H	104.3	-0.29097	4.88702e-05	0.000617686
EAR	C	9	4	SCRI_RS_154178	4H	18.5	-0.211338	0.000168103	0.00638195
EAR	C	9	4	BOPA2_12_30167	5H	17.6	-0.334353	0.000171077	0.00248485
EAR	C	9	4	SCRI_RS_161471	5H	125.8	-0.49315	1.07963e-05	0.0488402
EAR	C	9	4	BOPA1_6553_328	5H	128.2	-0.633814	8.66684e-07	0.0499005
EAR	C	9	4	SCRI_RS_148120	5H	129.4	0.422635	0.000320397	0.0245235
[truncated: 37,787 more rows]
